# Supplementary material for: Investigating the effects of Liushen Capsules (LS) on the metabolome of seasonal influenza: A randomized clinical trial
Source: Front Pharmacol. 2022 Aug 11;13:968182. doi: 10.3389/fphar.2022.968182 (PMC9402892; doi:10.3389/fphar.2022.968182)
Supplement: Supplementary file 1 [file Table2.xlsx]

## Sheet: Sheet1
Supplement Table S3 89 metabolites were screened with VIP >1, p < 0.001
ID	m/z	Retention time (min)	Ion mode	Metabolites	Compound ID	Super Class	Class	Sub Class	level	kegg	Score	Fragmentation Score	Adducts	Formula	Mass Error (ppm)	VIP	P-value	adj.P-value	log2(FC)	FC	average(LS-start)	average(LS-end)
11.26_495.3323n	496.34	11.2626	pos	PC(16:0/0:0)[rac]	LMGP01050113	Lipids and lipid-like molecules	Glycerophospholipids	Glycerophosphocholines			57.7	90.1	M+H, M+Na, M+H-H2O	C24H50NO7P	-0.447475	39.1637	7.48734e-06	0.0017771	0.566292	1.48071	1.97965e+07	2.9313e+07
11.00_519.3324n	520.34	10.9964	pos	LysoPC(18:2(9Z,12Z))	HMDB0010386	Lipids and lipid-like molecules	Glycerophospholipids	Glycerophosphocholines	*		58.5	94.1	M+H, M+Na	C26H50NO7P	-0.255194	28.2571	0.000371036	0.0123998	0.621713	1.5387	1.03335e+07	1.59002e+07
12.17_523.3637n	524.371	12.1679	pos	PC(0:0/18:0)	LMGP01050076	Lipids and lipid-like molecules	Glycerophospholipids	Glycerophosphocholines	*		57.1	87	M+H, M+K, M+Na, M+H-H2O	C26H54NO7P	-0.200286	21.7111	0.000137392	0.00714889	0.529209	1.44314	6.66008e+06	9.61141e+06
10.85_747.5667m/z	747.567	10.8512	neg	SM(d16:1/18:0)	LMSP03010042	Lipids and lipid-like molecules	Sphingolipids	Phosphosphingolipids			56	86.1	M+FA-H	C39H79N2O6P	1.32788	20.168	3.14341e-05	0.00338606	-1.34904	0.392554	3.87026e+06	1.51929e+06
11.49_521.3480n	522.355	11.4932	pos	LysoPC(18:1(11Z))	HMDB0010385	Lipids and lipid-like molecules	Glycerophospholipids	Glycerophosphocholines	**	C04230	58.6	94.9	M+H, M+Na	C26H52NO7P	-0.315437	19.4392	0.000462483	0.0141881	0.536884	1.45084	5.61799e+06	8.15078e+06
11.11_495.3323n	496.34	11.1058	pos	LysoPC(16:0)	HMDB0010382	Lipids and lipid-like molecules	Glycerophospholipids	Glycerophosphocholines	**	C04230	58.1	92.3	M+H, M+Na, M+H-H2O	C24H50NO7P	-0.456292	17.9004	8.81443e-06	0.00188098	0.619428	1.53627	3.86343e+06	5.93526e+06
11.26_991.6708m/z	991.671	11.2626	pos	NeuAcalpha2-3Galbeta-Cer(d18:1/16:0)	56047	Unclassified	Unclassified	Unclassified			38.2	0	M+H	C51H94N2O16	3.26568	17.6895	4.83585e-05	0.00413384	0.719172	1.64624	3.21435e+06	5.29158e+06
11.29_540.3309m/z	540.331	11.2907	neg	1-(2-methoxy-6Z-octadecenyl)-sn-glycero-3-phosphoethanolamine	LMGP02060020	Lipids and lipid-like molecules	Glycerophospholipids	Glycerophosphoethanolamines			54.4	73.6	M+FA-H	C24H50NO7P	0.388113	14.5491	3.94263e-05	0.00391904	0.472615	1.38762	3.71663e+06	5.15727e+06
11.01_544.3394m/z	544.339	11.0114	pos	PC(20:4(5Z,8Z,11Z,14Z)/0:0)	LMGP01050048	Lipids and lipid-like molecules	Glycerophospholipids	Glycerophosphocholines	**	C04230	58.7	96.1	M+H	C28H50NO7P	-0.632861	13.9908	0.000245509	0.00974494	0.599609	1.51531	3.15538e+06	4.78136e+06
12.58_674.5358n	675.543	12.5761	pos	SM(d16:1/16:0)	LMSP03010035	Lipids and lipid-like molecules	Sphingolipids	Phosphosphingolipids			39.2	0	M+H, M+Na	C37H75N2O6P	-0.65014	11.4309	7.92982e-05	0.00526993	1.50279	2.83391	495952	1.40548e+06
11.97_523.3637n	524.371	11.9737	pos	PC(18:0/0:0)	LMGP01050026	Lipids and lipid-like molecules	Glycerophospholipids	Glycerophosphocholines	**	C04230	57.8	90.7	M+H, M+Na, M+H-H2O	C26H54NO7P	-0.210214	10.5906	3.99548e-05	0.00393792	0.65856	1.57851	1.17197e+06	1.84997e+06
10.97_501.2846n	502.293	10.967	pos	LysoPE(0:0/20:4(8Z,11Z,14Z,17Z))	HMDB0011488	Lipids and lipid-like molecules	Glycerophospholipids	Glycerophosphoethanolamines	*		48.9	50	M+H-H2O, M+H, M+Na	C25H44NO7P	-1.95126	9.1583	6.86358e-07	0.000560885	0.842598	1.79328	603244	1.08178e+06
10.95_477.2846n	478.293	10.9519	pos	LysoPE(18:2(9Z,12Z)/0:0)	HMDB0011507	Lipids and lipid-like molecules	Glycerophospholipids	Glycerophosphoethanolamines	***		58.7	97.4	M+H-H2O, M+Na, M+H	C23H44NO7P	-1.91306	9.0648	0.000131389	0.00707461	0.928743	1.90362	572210	1.08927e+06
11.14_540.3310m/z	540.331	11.1369	neg	PE(19:0/0:0)	LMGP02050028	Lipids and lipid-like molecules	Glycerophospholipids	Glycerophosphoethanolamines			54.6	74.6	M+FA-H	C24H50NO7P	0.527654	8.59389	0.000103298	0.00632294	0.61363	1.5301	905349	1.38528e+06
12.21_568.3621m/z	568.362	12.2071	neg	PC(O-16:0/2:0)	LMGP01020046	Lipids and lipid-like molecules	Glycerophospholipids	Glycerophosphocholines			52.9	65.6	M+FA-H	C26H54NO7P	0.261678	7.9332	5.22629e-05	0.0042024	0.609299	1.52552	715991	1.09226e+06
1.38_132.1019m/z	132.102	1.37947	pos	L-Alloisoleucine	58006	Organic acids and derivatives	Carboxylic acids and derivatives	Amino acids, peptides, and analogues	*		52.5	69.5	M+H	C6H13NO2	0.245	7.64448	0.000870644	0.0202938	0.485984	1.40054	1.13722e+06	1.59272e+06
0.78_164.0473n	182.081	0.784717	pos	cis-p-Coumaric acid	HMDB0030677	Phenylpropanoids and polyketides	Cinnamic acids and derivatives	Hydroxycinnamic acids and derivatives	*	C06738	50	60.4	M+H-H2O, M+NH4	C9H8O3	-0.505658	6.81723	5.19425e-06	0.00148164	0.630445	1.54804	506510	784099
8.45_397.2053m/z	397.205	8.44908	neg	Pregnanolone sulfate	3557	Lipids and lipid-like molecules	Steroids and steroid derivatives	Sulfated steroids	*		39.2	0.167	M-H	C21H34O5S	-0.205249	6.76121	0.000709303	0.0179721	-1.26587	0.415848	615929	256133
11.02_588.3308m/z	588.331	11.0175	neg	PC(20:4(8Z,11Z,14Z,17Z)/0:0)	LMGP01050140	Lipids and lipid-like molecules	Glycerophospholipids	Glycerophosphocholines	**	C04230	55.6	78.7	M+FA-H	C28H50NO7P	0.151363	6.52947	0.000720286	0.0180415	0.612503	1.52891	726851	1.11129e+06
10.95_525.2851n	526.292	10.9519	pos	LysoPE(22:6(4Z,7Z,10Z,13Z,16Z,19Z)/0:0)	HMDB0011526	Lipids and lipid-like molecules	Glycerophospholipids	Glycerophosphoethanolamines	*		55.4	79.7	M+H, M+Na, M+H-H2O	C27H44NO7P	-0.829437	6.32047	9.96865e-06	0.00202085	0.794621	1.73462	361418	626924
11.11_991.6708m/z	991.671	11.1058	pos	GM4(d18:1/16:0)	LMSP0601AA01	Lipids and lipid-like molecules	Sphingolipids	Acidic glycosphingolipids			37.9	0	M+H	C51H94N2O16	3.19453	6.03421	4.2898e-05	0.00405142	1.25316	2.38362	183387	437126
12.54_329.2698m/z	329.27	12.5448	pos	Avocadene 1-acetate	LMFA05000640	Lipids and lipid-like molecules	Fatty Acyls	Fatty alcohols	*		37.2	3.23	M+H	C19H36O4	3.4961	5.85301	5.0271e-05	0.00419048	1.51964	2.86719	121071	347134
10.99_500.2785m/z	500.279	10.9863	neg	PE(0:0/20:4(5Z,8Z,11Z,14Z))	LMGP02050051	Lipids and lipid-like molecules	Glycerophospholipids	Glycerophosphoethanolamines	*		50.8	57.5	M-H	C25H44NO7P	0.504088	5.69077	3.7067e-07	0.000553285	0.805162	1.74734	245767	429440
0.78_118.0864m/z	118.086	0.784717	pos	Betaine	HMDB0000043	Organic acids and derivatives	Carboxylic acids and derivatives	Amino acids, peptides, and analogues	***	C00719	52.2	68	M+H	C5H11NO2	1.3273	5.35655	0.000609527	0.016524	0.233238	1.17547	1.24653e+06	1.46526e+06
12.12_481.3166n	482.324	12.1201	pos	LysoPE(18:0/0:0)	HMDB0011130	Lipids and lipid-like molecules	Glycerophospholipids	Glycerophosphoethanolamines	***		56.7	86.5	M+H, M+Na, M+H-H2O	C23H48NO7P	-0.477037	5.19294	3.95811e-06	0.00135272	0.757424	1.69047	220741	373156
0.70_174.1115n	175.119	0.701417	pos	L-Arginine	13	Organic acids and derivatives	Carboxylic acids and derivatives	Amino acids, peptides, and analogues	**	C00062	55	83.9	M+K, M+H	C6H14N4O2	-0.931008	4.74497	1.43849e-05	0.00226076	0.824571	1.77101	160742	284675
11.23_453.2853n	454.293	11.2324	pos	PE(16:0/0:0)	40776	Lipids and lipid-like molecules	Glycerophospholipids	Glycerophosphoethanolamines	*		59	97.6	M+H, M+Na, M+H-H2O	C21H44NO7P	-0.45569	4.66156	4.2854e-05	0.00405142	0.691203	1.61463	227539	367391
0.63_146.1056n	147.113	0.631067	pos	L-Lysine	25	Organic acids and derivatives	Carboxylic acids and derivatives	Amino acids, peptides, and analogues	**	C00047	56.9	91.7	M+H-H2O, M+H	C6H14N2O2	0.468121	4.56171	5.81685e-07	0.000560885	0.763745	1.69789	169615	287989
0.80_165.0458n	166.053	0.798567	pos	L-Methionine S-oxide	63430	Organic acids and derivatives	Carboxylic acids and derivatives	Amino acids, peptides, and analogues	**	C02989	49.9	53.6	M+H-H2O, M+H	C5H11NO3S	-0.869974	4.40806	5.27893e-06	0.00148164	0.468809	1.38397	333827	462005
0.98_164.0473n	182.081	0.984867	pos	3-phenyloxirane-2-carboxylic acid	HMDB0126545	Organoheterocyclic compounds	Epoxides	Oxirane carboxylic acids and derivatives	*		50.7	55.1	M+H-H2O, M+NH4	C9H8O3	-0.376439	4.29955	0.000656923	0.0172461	0.587872	1.50303	247876	372564
0.78_132.0245n	150.058	0.784717	pos	3-Methyl sulfolene	HMDB0059667	Organoheterocyclic compounds	Dihydrothiophenes	Unclassified			38.6	0.701	M+H, M+NH4	C5H8O2S	-0.284066	3.94009	0.000516738	0.0149867	0.778863	1.71578	140360	240827
12.54_338.2752m/z	338.275	12.5448	pos	Leukotriene A4-d5 methyl ester	96383	Unclassified	Unclassified	Unclassified			36.6	2.79	M+H	C21H27D5O3	4.02125	3.7903	4.57113e-05	0.00405142	1.5478	2.9237	49363.8	144325
12.00_568.3621m/z	568.362	11.9997	neg	PE(21:0/0:0)	LMGP02050026	Lipids and lipid-like molecules	Glycerophospholipids	Glycerophosphoethanolamines			55.5	78.5	M+FA-H	C26H54NO7P	0.280374	3.72634	0.000293867	0.0106469	0.678928	1.60095	145400	232779
11.72_507.3688n	508.376	11.7151	pos	PC(O-18:1(11Z)/0:0)	LMGP01060034	Lipids and lipid-like molecules	Glycerophospholipids	Glycerophosphocholines			53.5	71	M+H, M+Na	C26H54NO6P	-0.150864	3.61093	6.0785e-05	0.00462045	0.619662	1.53652	174093	267497
10.83_477.2853n	478.293	10.8268	pos	PE(0:0/18:2(9Z,12Z))	LMGP02050041	Lipids and lipid-like molecules	Glycerophospholipids	Glycerophosphoethanolamines			57.5	90.5	M+H, M+Na	C23H44NO7P	-0.536617	3.50652	0.000512035	0.0149247	0.734888	1.66427	117017	194748
0.66_327.0511m/z	327.051	0.658867	pos	(5-hydroxy-7-methoxy-2,2-dimethyl-3,4-dihydro-2H-1-benzopyran-4-yl)oxidanesulfonic acid	HMDB0125817	Organoheterocyclic compounds	Benzopyrans	1-benzopyrans	*		37.3	0	M+Na	C12H16O7S	0.774898	2.83516	7.89452e-07	0.000560885	0.828365	1.77567	58628.6	104105
11.72_547.3636n	548.371	11.7151	pos	PC(20:2(11Z,14Z)/0:0)	LMGP01050132	Lipids and lipid-like molecules	Glycerophospholipids	Glycerophosphocholines			55.3	80.1	M+H, M+Na	C28H54NO7P	-0.426712	2.77707	0.0003019	0.0107702	0.623713	1.54084	100794	155306
6.25_541.2657m/z	541.266	6.24557	neg	Cortolone-3-glucuronide	HMDB0010320	Lipids and lipid-like molecules	Steroids and steroid derivatives	Steroidal glycosides	*		47.5	39.7	M-H	C27H42O11	0.547407	2.76233	0.000389134	0.0127483	-1.34925	0.392495	100860	39587.1
11.24_452.2785m/z	452.278	11.24	neg	1-(2-methoxy-6Z-pentadecenyl)-sn-glycero-3-phosphoethanolamine	LMGP02060012	Lipids and lipid-like molecules	Glycerophospholipids	Glycerophosphoethanolamines			49.1	48.1	M-H	C21H44NO7P	0.510466	2.68308	0.000116043	0.00671231	0.704498	1.62958	72814.2	118656
0.63_130.0863m/z	130.086	0.631067	pos	D-Pipecolic acid	58337	Organic acids and derivatives	Carboxylic acids and derivatives	Amino acids, peptides, and analogues	*		58.1	93	M+H	C6H11NO2	0.432856	2.5704	3.50252e-07	0.000553285	0.716066	1.6427	58581.6	96231.8
12.36_549.3793n	550.387	12.3638	pos	LysoPC(20:1(11Z))	HMDB0010391	Lipids and lipid-like molecules	Glycerophospholipids	Glycerophosphocholines	**	C04230	57.5	91.1	M+H, M+Na	C28H56NO7P	-0.339213	2.53064	1.6372e-05	0.00248336	0.819736	1.76508	54888.3	96882.4
12.16_480.3096m/z	480.31	12.1553	neg	PC(15:0/0:0)[S]	40283	Unclassified	Unclassified	Unclassified			39.6	0	M-H	C23H48NO7P	0.0483778	2.40662	3.47342e-05	0.00363926	0.746484	1.6777	49918	83747.3
9.91_267.1239m/z	267.124	9.91413	neg	3,4-dimethyl-5-carboxyethyl-2-furanpentanoic acid	LMFA01150055	Lipids and lipid-like molecules	Fatty Acyls	Fatty Acids and Conjugates			49.9	52.2	M-H	C14H20O5	0.291978	2.3568	0.000760579	0.0187009	-0.822895	0.565306	119138	67349.2
0.78_118.0420n	136.076	0.784717	pos	3,5,7-Octatriyn-1-ol	HMDB0038998	Lipids and lipid-like molecules	Fatty Acyls	Fatty alcohols	*		40.5	5.34	M+H, M+NH4	C8H6O	0.748254	2.30897	8.59924e-06	0.00188098	0.576375	1.4911	65993.6	98402.8
8.82_512.3344m/z	512.334	8.82163	pos	PA(8:0/13:0)	HMDB0115484	Lipids and lipid-like molecules	Glycerophospholipids	Glycerophosphates			53	71.9	M+NH4	C24H47O8P	-0.51038	2.20818	0.000956046	0.0213004	1.10625	2.15285	32926.7	70886
0.66_395.0387m/z	395.039	0.658867	pos	Caffeic acid 3-O-glucuronide	HMDB0041705	Organic oxygen compounds	Organooxygen compounds	Carbohydrates and carbohydrate conjugates	*		36.6	0	M+K	C15H16O10	3.40038	2.16283	1.54894e-07	0.000553285	0.781598	1.71903	36841.3	63331.5
13.44_778.5351m/z	778.535	13.4411	pos	PC(14:0/20:3(5Z,8Z,11Z))	59331	Lipids and lipid-like molecules	Glycerophospholipids	Glycerophosphocholines	*		36.9	0	M+Na	C42H78NO8P	-0.830268	2.10888	0.000780687	0.0191145	-1.6431	0.320167	45408.5	14538.3
11.14_608.3187m/z	608.319	11.1369	neg	OOB-PE	LMGP20020034	Lipids and lipid-like molecules	Glycerophospholipids	Oxidized glycerophospholipids			38.7	1.21	M+FA-H	C27H50NO9P	-3.23583	2.01746	5.34785e-05	0.0042024	0.476292	1.39116	63481.1	88312.6
0.64_156.0767m/z	156.077	0.6449	pos	L-Histidine	21	Organic acids and derivatives	Carboxylic acids and derivatives	Amino acids, peptides, and analogues	**	C00135	57.2	93.8	M+H	C6H9N3O2	-0.417788	2.00948	1.70308e-06	0.000739116	0.351243	1.27566	88854.8	113348
0.78_226.0819m/z	226.082	0.784717	pos	ANCITABINE	44413	Unclassified	Unclassified	Unclassified			47.1	42.1	M+H	C9H11N3O4	-1.27922	1.9004	2.97877e-06	0.00111752	-2.56244	0.169289	28809.1	4877.07
11.93_481.3166n	482.324	11.9251	pos	PE(0:0/18:0)	LMGP02050038	Lipids and lipid-like molecules	Glycerophospholipids	Glycerophosphoethanolamines	*		56.6	87.4	M+H, M+Na	C23H48NO7P	-0.495987	1.86286	2.79894e-05	0.00325517	0.741411	1.67181	30704.7	51332.4
11.29_480.3099m/z	480.31	11.2907	neg	PC(15:0/0:0)[U]	40379	Unclassified	Unclassified	Unclassified			39.2	0	M-H	C23H48NO7P	0.754364	1.86214	3.17352e-05	0.00338606	0.498382	1.41263	55176.8	77944.2
12.17_552.3305m/z	552.33	12.1679	pos	PG(20:3(8Z,11Z,14Z)/0:0)	LMGP04050025	Lipids and lipid-like molecules	Glycerophospholipids	Glycerophosphoglycerols			39.4	13.6	M+NH4	C26H47O9P	1.6105	1.85095	0.000623192	0.0167384	0.644539	1.56324	42922.5	67098.2
12.19_636.3497m/z	636.35	12.1898	neg	Allodesmosine	95178	Organic acids and derivatives	Carboxylic acids and derivatives	Pentacarboxylic acids and derivatives			38.4	0	M-H2O-H	C30H51N6O10+	1.39381	1.81606	8.90391e-05	0.00575291	0.443758	1.36014	57556.2	78284.7
12.51_509.3845n	510.392	12.5121	pos	PC(O-18:0/0:0)	LMGP01060014	Lipids and lipid-like molecules	Glycerophospholipids	Glycerophosphocholines	**	C04317	49.2	50.9	M+H, M+Na	C26H56NO6P	-0.114456	1.81422	0.000983358	0.0217011	0.550303	1.46439	49739	72837.4
11.26_524.2996m/z	524.3	11.2626	pos	Amoritin	LMPK12140440	Lipids and lipid-like molecules	Polyketides	Flavonoids			40.6	13	M+NH4	C31H38O6	-2.17867	1.77776	0.000557241	0.0155441	0.307411	1.23749	106629	131951
0.66_259.0639m/z	259.064	0.658867	pos	(2-benzyl-3-oxobutoxy)sulfonic acid	HMDB0133706	Benzenoids	Benzene and substituted derivatives	Unclassified	*		37	0	M+H	C11H14O5S	1.58186	1.77692	1.26074e-06	0.000637494	0.751462	1.6835	26384	44417.3
11.07_453.2853n	454.293	11.0745	pos	LysoPE(0:0/16:0)	HMDB0011473	Lipids and lipid-like molecules	Glycerophospholipids	Glycerophosphoethanolamines	*		57.7	92.3	M+H, M+Na	C21H44NO7P	-0.434792	1.77125	8.88329e-05	0.00575291	0.683466	1.60599	34306	55095.2
8.07_435.1458m/z	435.146	8.07225	neg	3,4,5-trihydroxy-6-{[(6E)-3-oxo-1,7-diphenylhepta-4,6-dien-1-yl]oxy}oxane-2-carboxylic acid	HMDB0133920	Phenylpropanoids and polyketides	Diarylheptanoids	Linear diarylheptanoids	*		51.7	68.4	M-H2O-H	C25H26O8	1.88296	1.69649	0.000755819	0.0186905	-0.620887	0.650271	61456.4	39963.3
1.18_118.0420n	136.076	1.1809	pos	Benzofuran	70116	Organoheterocyclic compounds	Benzofurans	Unclassified		C14512	51.9	63.9	M+H, M+NH4	C8H6O	1.32908	1.57723	0.000585256	0.0160693	0.459119	1.3747	52079.1	71593.3
0.70_355.0574m/z	355.057	0.701417	pos	Homoferreirin	LMPK12050502	Phenylpropanoids and polyketides	Isoflavonoids	O-methylated isoflavonoids	*	C10457	36.1	0	M+K	C17H16O6	-1.44371	1.50642	9.3702e-05	0.00595494	0.694437	1.61825	20255.4	32778.3
8.07_452.1361m/z	452.136	8.07225	neg	8-Carboxymethyldihydrochelerythrine	86536	Alkaloids and derivatives	Benzophenanthridine alkaloids	Dihydrobenzophenanthridine alkaloids	*		38	0	M+FA-H	C23H21NO6	2.51909	1.49694	0.000361088	0.0121929	-0.502489	0.705888	55690.8	39311.5
12.46_507.3687n	508.376	12.4632	pos	PC(O-18:1(9Z)/0:0)	LMGP01060039	Lipids and lipid-like molecules	Glycerophospholipids	Glycerophosphocholines			46.2	35.8	M+H, M+Na	C26H54NO6P	-0.257518	1.47413	0.000489935	0.0145834	0.635668	1.55366	24590.4	38205
10.98_997.6235m/z	997.623	10.9817	pos	PIM1(17:0/18:0)	LMGP15010012	Lipids and lipid-like molecules	Glycerophospholipids	Glycerophosphoinositolglycans			36.5	0	M+H-H2O	C50H95O18P	1.12114	1.43863	0.000672835	0.0174667	1.43492	2.70367	8975.16	24265.8
11.42_539.3585n	540.366	11.4164	pos	PS(O-20:0/0:0)	LMGP03060001	Lipids and lipid-like molecules	Glycerophospholipids	Glycerophosphoserines			49.8	56	M+H, M+Na	C26H54NO8P	-0.308978	1.42476	0.000106056	0.00645511	0.8685	1.82576	15241.2	27826.8
0.98_118.0420n	136.076	0.984867	pos	xi-2,3-Octadiene-5,7-diyn-1-ol	HMDB0040549	Lipids and lipid-like molecules	Fatty Acyls	Fatty alcohols	*		40.1	4.27	M+H, M+NH4	C8H6O	1.29012	1.39787	0.000788758	0.0191909	0.50563	1.41974	31129.2	44195.5
15.34_429.3724m/z	429.372	15.3417	pos	13'-Hydroxy-alpha-tocopherol	HMDB0012559	Lipids and lipid-like molecules	Prenol lipids	Quinone and hydroquinone lipids	*		48	68.4	M+H-H2O	C29H50O3	-0.627252	1.38849	0.00049977	0.0147139	-1.05003	0.482958	24059.4	11619.7
0.73_120.0656m/z	120.066	0.72935	pos	L-Threonine	HMDB0000167	Organic acids and derivatives	Carboxylic acids and derivatives	Amino acids, peptides, and analogues	***	C00188	36	0	M+H	C4H9NO3	0.893201	1.33163	0.000316761	0.0110962	0.41529	1.33357	31933.7	42585.7
0.70_287.0700m/z	287.07	0.701417	pos	Tetrangulol	63741	Unclassified	Unclassified	Unclassified			36	0	M+H-H2O	C19H12O4	-0.922517	1.3081	0.000193675	0.00850143	0.584202	1.49921	18987.1	28465.6
11.11_524.2998m/z	524.3	11.1058	pos	Isoamoritin	LMPK12140384	Lipids and lipid-like molecules	Polyketides	Flavonoids			41.5	16.2	M+NH4	C31H38O6	-1.80191	1.28134	3.147e-05	0.00338606	0.990879	1.9874	11048.1	21956.9
11.74_552.3675m/z	552.367	11.739	neg	LysoPC(P-18:0)	HMDB0013122	Lipids and lipid-like molecules	Glycerophospholipids	Glycerophosphocholines	**	C04230	55.3	81.3	M+FA-H	C26H54NO6P	0.758521	1.23973	0.000292094	0.0106254	0.637545	1.55568	20682.2	32174.9
11.72_505.3531n	506.36	11.7151	pos	PC(P-18:1(9Z)/0:0)	46693	Lipids and lipid-like molecules	Glycerophospholipids	Glycerophosphocholines	**	C04230	39	0	M+H, M+Na	C26H52NO6P	-0.178063	1.23875	0.000588591	0.0160693	0.552551	1.46668	23930.9	35098.9
0.78_123.0442m/z	123.044	0.784717	pos	3-Hydroxybenzaldehyde	65898	Unclassified	Unclassified	Unclassified			49.1	50.2	M+H	C7H6O2	0.98966	1.21554	4.3391e-06	0.00135272	0.408149	1.32698	27339.5	36279
10.56_382.2712m/z	382.271	10.562	pos	Sphinganine 1-phosphate	HMDB0001383	Lipids and lipid-like molecules	Sphingolipids	Phosphosphingolipids	**	C01120	53.8	76.4	M+H	C18H40NO5P	-1.16883	1.209	1.51722e-07	0.000553285	-1.15179	0.450068	15124.4	6807.02
10.97_544.2661m/z	544.266	10.9699	neg	PE(20:5(5Z,8Z,11Z,14Z,17Z)/0:0)	LMGP02050027	Lipids and lipid-like molecules	Glycerophospholipids	Glycerophosphoethanolamines			38.5	2.27	M+FA-H	C25H42NO7P	-4.01247	1.20541	0.000429636	0.0137271	0.804318	1.74632	12245	21383.8
0.41_171.1015m/z	171.102	0.4086	neg	N(tele)-methylhistaminium	HMDB0062574	Organic nitrogen compounds	Organonitrogen compounds	Amines			40.7	6.67	M+FA-H	C6H12N3+	1.67834	1.19255	6.78944e-06	0.00164502	0.51629	1.43027	27926.2	39942
0.81_145.0130m/z	145.013	0.80745	neg	Oxoglutaric acid	HMDB0000208	Organic acids and derivatives	Keto acids and derivatives	Gamma-keto acids and derivatives	***	C00026	43.3	29.2	M-H	C5H6O5	-8.33027	1.16484	2.82634e-07	0.000553285	-0.557966	0.679259	26367.3	17910.2
0.63_148.1160m/z	148.116	0.631067	pos	3-Methylcyclohexanethiol	HMDB0031537	Organosulfur compounds	Thiols	Alkylthiols	*		36.5	0	M+NH4	C7H14S	4.55356	1.14269	1.14401e-06	0.000619082	0.783484	1.72128	10533.6	18131.2
8.23_521.1853m/z	521.185	8.22768	neg	Glutaminylaspartic acid	HMDB0028793	Organic acids and derivatives	Carboxylic acids and derivatives	Amino acids, peptides, and analogues	*		37.7	2.29	2M-H	C9H15N3O6	0.682064	1.09917	0.000336069	0.0115979	32.9065	8.05083e+09	1.42471e-06	11470.1
11.26_296.1461m/z	296.146	11.2626	pos	Dothiepin	2429	Unclassified	Unclassified	Unclassified			37.9	0.167	M+H	C19H21NS	-2.17769	1.08262	0.000181816	0.00832811	0.309044	1.23889	38896.1	48187.8
0.73_292.1975m/z	292.198	0.72935	pos	Glutaminyllysine	HMDB0028802	Organic acids and derivatives	Carboxylic acids and derivatives	Amino acids, peptides, and analogues	*		37.4	0	M+NH4	C11H22N4O4	-1.47502	1.07064	2.27915e-05	0.0028931	1.51117	2.85042	3571.86	10181.3
11.10_452.2785m/z	452.279	11.1027	neg	PC(13:0/0:0)	LMGP01050001	Lipids and lipid-like molecules	Glycerophospholipids	Glycerophosphocholines			39.4	1.31	M-H	C21H44NO7P	0.600566	1.06493	0.000391712	0.0127966	0.665848	1.5865	13072.3	20739.2
8.42_300.2452n	283.242	8.41635	pos	Cardanoldiene	HMDB0029816	Benzenoids	Phenols	1-hydroxy-4-unsubstituted benzenoids	*		48.6	50.6	M+H-H2O, M+H	C21H32O	-0.506739	1.0575	0.000752286	0.0186548	-1.63722	0.321474	12646.1	4065.41
10.97_979.5768m/z	979.577	10.967	pos	PIM1(18:0/16:2(9Z,12Z))	LMGP15010017	Lipids and lipid-like molecules	Glycerophospholipids	Glycerophosphoinositolglycans			36	0	M+H-H2O	C49H89O18P	1.4244	1.05188	1.40559e-05	0.00226076	2.66641	6.34849	1287.73	8175.16
11.26_239.1638m/z	239.164	11.2626	pos	(6R,8Z)-6-Hydroxy-3-oxotetradecenoic acid	HMDB0062363	Unclassified	Unclassified	Unclassified			53.2	75.9	M+H-H2O	C14H24O4	-1.33567	1.04654	0.000406346	0.0130909	-0.839549	0.558818	16624.2	9289.91
1.40_318.9995m/z	319	1.40145	neg	2-hydroxy-4- (methylthio) butyric acid Calcium salt	44706	Unclassified	Unclassified	Unclassified			36.7	0	M-H2O-H	C10H18CaO6S2	0.798449	1.04638	0.000124964	0.00682318	0.463821	1.37919	18704.7	25797.3
6.25_506.2514n	507.259	6.25373	pos	11-Hydroxyprogesterone 11-glucuronide	LMST05010031	Lipids and lipid-like molecules	Steroids and steroid derivatives	Steroidal glycosides	*		38.2	0	M+H-H2O, M+H	C27H38O9	-0.400923	1.03922	0.000866962	0.0202938	-1.64566	0.319599	13417.9	4288.34
11.49_310.1541m/z	310.154	11.4932	pos	Cinereain	HMDB0035218	Organoheterocyclic compounds	Diazines	Pyrimidines and pyrimidine derivatives			39.5	11.9	M+H-H2O	C18H21N3O3	-2.79679	1.02904	0.000387425	0.0127281	0.526343	1.44027	17316.4	24940.4
11.14_480.3098m/z	480.31	11.1369	neg	PC(14:0/O-1:0)	76586	Unclassified	Unclassified	Unclassified			38.9	0	M-H	C23H48NO7P	0.418135	1.00446	0.000207568	0.00887504	0.637584	1.55572	11665.1	18147.6
