# Supplementary material for: Investigating the effects of Liushen Capsules (LS) on the metabolome of seasonal influenza: A randomized clinical trial
Source: Front Pharmacol. 2022 Aug 11;13:968182. doi: 10.3389/fphar.2022.968182 (PMC9402892; doi:10.3389/fphar.2022.968182)
Supplement: Supplementary file 2 [file Table3.xlsx]

## Sheet: sheet1
Supplement Table S4 The correlation between clinical symptoms and differential metabolites
fever	P-value	PCC	|PCC|	headache	P-value	PCC	|PCC|	sore throat	P-value	PCC	|PCC|	chills	P-value	PCC	|PCC|	fatigue	P-value	PCC	|PCC|	muscle ache	P-value	PCC	|PCC|	cough	P-value	PCC	|PCC|	sweating	P-value	PCC	|PCC|
PC(16:0/0:0)[rac]	6.99189e-06	-0.741286	0.741286	PC(16:0/0:0)[rac]	0.000160561	-0.651777	0.651777	PC(16:0/0:0)[rac]	0.000604851	-0.60215	0.60215	PC(16:0/0:0)[rac]	0.00244053	-0.540183	0.540183	PC(16:0/0:0)[rac]	0.0125381	-0.451728	0.451728	SM(d16:1/18:0)	0.00331382	0.525111	0.525111	1-(2-methoxy-6Z-octadecenyl)-sn-glycero-3-phosphoethanolamine	0.0261139	-0.404907	0.404907	3,4-dimethyl-5-carboxyethyl-2-furanpentanoic acid	0.0171043	0.432443	0.432443
LysoPC(18:2(9Z,12Z))	0.000616727	-0.601271	0.601271	LysoPC(18:2(9Z,12Z))	0.000388167	-0.619357	0.619357	LysoPC(18:2(9Z,12Z))	0.00513499	-0.502229	0.502229	LysoPC(18:2(9Z,12Z))	0.0065727	-0.48873	0.48873	SM(d16:1/18:0)	0.00556399	0.497953	0.497953	SM(d16:1/16:0)	0.0170262	-0.432731	0.432731	GM4(d18:1/16:0)	0.0267789	-0.403185	0.403185	PS(O-20:0/0:0)	0.0180568	-0.429046	0.429046
PC(0:0/18:0)	0.000126836	-0.659825	0.659825	PC(0:0/18:0)	0.000914694	-0.584726	0.584726	PC(0:0/18:0)	0.0119671	-0.454452	0.454452	PC(0:0/18:0)	0.00447755	-0.50953	0.50953	LysoPC(16:0)	0.0124575	-0.452131	0.452131	LysoPE(0:0/20:4(8Z,11Z,14Z,17Z))	0.0114089	-0.457234	0.457234	L-Methionine S-oxide	0.0226627	-0.41449	0.41449	Sphinganine 1-phosphate	0.00443294	0.510111	0.510111
SM(d16:1/18:0)	0.000870236	0.58671	0.58671	SM(d16:1/18:0)	0.00219194	0.545467	0.545467	SM(d16:1/18:0)	0.0199148	0.422793	0.422793	LysoPC(18:1(11Z))	0.0157742	-0.437462	0.437462	1-(2-methoxy-6Z-octadecenyl)-sn-glycero-3-phosphoethanolamine	0.0204843	-0.420963	0.420963	cis-p-Coumaric acid	0.00822371	-0.476283	0.476283	LysoPC(20:1(11Z))	0.0131009	-0.449116	0.449116	Oxoglutaric acid	0.0155608	0.438277	0.438277
LysoPC(18:1(11Z))	0.00077987	-0.591351	0.591351	LysoPC(18:1(11Z))	0.000290561	-0.630152	0.630152	LysoPC(18:1(11Z))	0.00244994	-0.53997	0.53997	LysoPC(16:0)	0.00184837	-0.55364	0.55364	PC(18:0/0:0)	0.00740515	-0.482	0.482	LysoPE(22:6(4Z,7Z,10Z,13Z,16Z,19Z)/0:0)	0.0259222	-0.405371	0.405371	3,4-dimethyl-5-carboxyethyl-2-furanpentanoic acid	0.00371079	0.519396	0.519396
LysoPC(16:0)	4.55765e-06	-0.751168	0.751168	LysoPC(16:0)	0.000161928	-0.651441	0.651441	LysoPC(16:0)	0.000823318	-0.589113	0.589113	1-(2-methoxy-6Z-octadecenyl)-sn-glycero-3-phosphoethanolamine	0.00121724	-0.572509	0.572509	LysoPE(0:0/20:4(8Z,11Z,14Z,17Z))	0.0039801	-0.515694	0.515694	Avocadene 1-acetate	0.0138391	-0.445593	0.445593	L-Histidine	0.0268265	-0.403061	0.403061
1-(2-methoxy-6Z-octadecenyl)-sn-glycero-3-phosphoethanolamine	4.16815e-05	-0.694403	0.694403	1-(2-methoxy-6Z-octadecenyl)-sn-glycero-3-phosphoethanolamine	0.000121598	-0.661128	0.661128	1-(2-methoxy-6Z-octadecenyl)-sn-glycero-3-phosphoethanolamine	0.00085916	-0.587225	0.587225	PC(20:4(5Z,8Z,11Z,14Z)/0:0)	0.00694059	-0.485505	0.485505	LysoPE(18:2(9Z,12Z)/0:0)	0.0171782	-0.432171	0.432171	PE(0:0/20:4(5Z,8Z,11Z,14Z))	0.01339	-0.447754	0.447754	Allodesmosine	0.0248375	-0.408286	0.408286
PC(20:4(5Z,8Z,11Z,14Z)/0:0)	0.000131683	-0.658615	0.658615	PC(20:4(5Z,8Z,11Z,14Z)/0:0)	0.00336902	-0.524329	0.524329	PC(20:4(5Z,8Z,11Z,14Z)/0:0)	0.00131753	-0.569043	0.569043	PC(18:0/0:0)	0.00299853	-0.530055	0.530055	PE(19:0/0:0)	0.0226702	-0.414455	0.414455	LysoPE(18:0/0:0)	0.00389021	-0.516931	0.516931	Benzofuran	0.013438	-0.44748	0.44748
SM(d16:1/16:0)	5.00459e-05	-0.688899	0.688899	SM(d16:1/16:0)	0.0205977	-0.420562	0.420562	PC(18:0/0:0)	0.00385637	-0.51742	0.51742	LysoPE(0:0/20:4(8Z,11Z,14Z,17Z))	0.00204707	-0.548685	0.548685	PC(O-16:0/2:0)	0.00740515	-0.482007	0.482007	L-Arginine	0.022314	-0.415438	0.415438	L-Threonine	0.00601363	-0.493821	0.493821
PC(18:0/0:0)	5.73766e-05	-0.684781	0.684781	PC(18:0/0:0)	0.000447318	-0.613835	0.613835	LysoPE(0:0/20:4(8Z,11Z,14Z,17Z))	0.00039421	-0.618785	0.618785	LysoPE(18:2(9Z,12Z)/0:0)	0.0062098	-0.491962	0.491962	L-Alloisoleucine	0.010757	-0.46077	0.46077	PE(16:0/0:0)	0.0113906	-0.457361	0.457361	Isoamoritin	0.0247204	-0.408648	0.408648
LysoPE(0:0/20:4(8Z,11Z,14Z,17Z))	2.68743e-06	-0.762583	0.762583	LysoPE(0:0/20:4(8Z,11Z,14Z,17Z))	0.00012004	-0.66161	0.66161	LysoPE(18:2(9Z,12Z)/0:0)	0.00308796	-0.528577	0.528577	PE(19:0/0:0)	0.00279948	-0.533455	0.533455	cis-p-Coumaric acid	0.00131753	-0.569043	0.569043	L-Lysine	0.00425676	-0.512219	0.512219	Cinereain	0.0106015	-0.461598	0.461598
LysoPE(18:2(9Z,12Z)/0:0)	0.000383697	-0.619906	0.619906	LysoPE(18:2(9Z,12Z)/0:0)	0.000116351	-0.662645	0.662645	PE(19:0/0:0)	0.00361499	-0.520696	0.520696	PC(O-16:0/2:0)	0.00147601	-0.563997	0.563997	LysoPE(22:6(4Z,7Z,10Z,13Z,16Z,19Z)/0:0)	0.0250248	-0.407739	0.407739	L-Methionine S-oxide	0.000687869	-0.596785	0.596785
PE(19:0/0:0)	0.000176842	-0.648438	0.648438	PE(19:0/0:0)	0.000476291	-0.611328	0.611328	PC(O-16:0/2:0)	0.00599231	-0.494032	0.494032	L-Alloisoleucine	0.0147401	-0.441649	0.441649	GM4(d18:1/16:0)	0.0124171	-0.452319	0.452319	3-phenyloxirane-2-carboxylic acid	0.0109362	-0.459738	0.459738
PC(O-16:0/2:0)	0.000141242	-0.65619	0.65619	PC(O-16:0/2:0)	0.000235348	-0.63781	0.63781	L-Alloisoleucine	0.0098076	-0.466187	0.466187	cis-p-Coumaric acid	0.00144738	-0.564883	0.564883	PE(0:0/20:4(5Z,8Z,11Z,14Z))	0.00225361	-0.544138	0.544138	PC(O-18:1(11Z)/0:0)	0.00371151	-0.519373	0.519373
L-Alloisoleucine	0.00523042	-0.50131	0.50131	L-Alloisoleucine	0.00536684	-0.499888	0.499888	cis-p-Coumaric acid	0.0014242	-0.565657	0.565657	Pregnanolone sulfate	0.00871246	0.473052	0.473052	Betaine	0.00602036	-0.49374	0.49374	(5-hydroxy-7-methoxy-2,2-dimethyl-3,4-dihydro-2H-1-benzopyran-4-yl)oxidanesulfonic acid	0.00681599	-0.486537	0.486537
cis-p-Coumaric acid	5.17215e-05	-0.687834	0.687834	cis-p-Coumaric acid	0.000296606	-0.629328	0.629328	PC(20:4(8Z,11Z,14Z,17Z)/0:0)	0.00244258	-0.540133	0.540133	PC(20:4(8Z,11Z,14Z,17Z)/0:0)	0.004781	-0.506088	0.506088	LysoPE(18:0/0:0)	0.00472141	-0.506715	0.506715	Cortolone-3-glucuronide	0.0262805	0.404473	0.404473
Pregnanolone sulfate	7.20161e-05	0.678025	0.678025	Pregnanolone sulfate	0.00270076	0.535263	0.535263	LysoPE(22:6(4Z,7Z,10Z,13Z,16Z,19Z)/0:0)	0.0134603	-0.447376	0.447376	LysoPE(22:6(4Z,7Z,10Z,13Z,16Z,19Z)/0:0)	0.00831757	-0.475642	0.475642	L-Arginine	0.0262805	-0.404488	0.404488	1-(2-methoxy-6Z-pentadecenyl)-sn-glycero-3-phosphoethanolamine	0.0106176	-0.461505	0.461505
PC(20:4(8Z,11Z,14Z,17Z)/0:0)	0.000703553	-0.595775	0.595775	PC(20:4(8Z,11Z,14Z,17Z)/0:0)	0.00326532	-0.52586	0.52586	GM4(d18:1/16:0)	0.00211809	-0.547233	0.547233	GM4(d18:1/16:0)	0.00392731	-0.51637	0.51637	PE(16:0/0:0)	0.0184907	-0.427558	0.427558	D-Pipecolic acid	0.00361468	-0.520715	0.520715
LysoPE(22:6(4Z,7Z,10Z,13Z,16Z,19Z)/0:0)	3.58138e-05	-0.698681	0.698681	LysoPE(22:6(4Z,7Z,10Z,13Z,16Z,19Z)/0:0)	0.00534487	-0.500133	0.500133	PE(0:0/20:4(5Z,8Z,11Z,14Z))	0.000203587	-0.643137	0.643137	PE(0:0/20:4(5Z,8Z,11Z,14Z))	0.000501346	-0.609345	0.609345	L-Lysine	0.00721913	-0.483369	0.483369	LysoPC(20:1(11Z))	0.00774076	-0.47957	0.47957
GM4(d18:1/16:0)	8.09994e-05	-0.674011	0.674011	GM4(d18:1/16:0)	0.000650153	-0.599135	0.599135	Betaine	0.00177938	-0.555311	0.555311	Betaine	0.00367679	-0.519842	0.519842	L-Methionine S-oxide	0.00187863	-0.552836	0.552836	3,4-dimethyl-5-carboxyethyl-2-furanpentanoic acid	0.00406763	0.514557	0.514557
Avocadene 1-acetate	3.23886e-05	-0.701505	0.701505	Avocadene 1-acetate	0.0155603	-0.438294	0.438294	LysoPE(18:0/0:0)	0.00686049	-0.486108	0.486108	LysoPE(18:0/0:0)	0.00306625	-0.528905	0.528905	3-phenyloxirane-2-carboxylic acid	0.00383704	-0.517669	0.517669	3,5,7-Octatriyn-1-ol	0.0103375	-0.463179	0.463179
PE(0:0/20:4(5Z,8Z,11Z,14Z))	3.00148e-06	-0.760181	0.760181	PE(0:0/20:4(5Z,8Z,11Z,14Z))	3.93471e-05	-0.696113	0.696113	L-Arginine	0.00323341	-0.526324	0.526324	L-Arginine	0.0186005	-0.427114	0.427114	PE(21:0/0:0)	0.0131914	-0.448686	0.448686	PA(8:0/13:0)	0.0221406	-0.41596	0.41596
Betaine	0.000564974	-0.604672	0.604672	Betaine	0.00123262	-0.571998	0.571998	PE(16:0/0:0)	0.00658635	-0.488602	0.488602	PE(16:0/0:0)	0.0109652	-0.459583	0.459583	PC(O-18:1(11Z)/0:0)	0.0175347	-0.430891	0.430891	Caffeic acid 3-O-glucuronide	0.00235681	-0.541964	0.541964
LysoPE(18:0/0:0)	6.71379e-05	-0.680132	0.680132	LysoPE(18:0/0:0)	0.000100402	-0.667477	0.667477	L-Lysine	0.00126341	-0.570929	0.570929	L-Lysine	0.00260103	-0.537045	0.537045	PE(0:0/18:2(9Z,12Z))	0.0251192	-0.407435	0.407435	PC(14:0/20:3(5Z,8Z,11Z))	0.0268491	0.402994	0.402994
L-Arginine	6.4864e-05	-0.681183	0.681183	L-Arginine	0.00179784	-0.554847	0.554847	L-Methionine S-oxide	0.00269208	-0.535442	0.535442	L-Methionine S-oxide	0.0101743	-0.464086	0.464086	(5-hydroxy-7-methoxy-2,2-dimethyl-3,4-dihydro-2H-1-benzopyran-4-yl)oxidanesulfonic acid	0.00766166	-0.480088	0.480088	L-Histidine	0.000301596	-0.628708	0.628708
PE(16:0/0:0)	0.00018364	-0.647009	0.647009	PE(16:0/0:0)	0.000455099	-0.613147	0.613147	3-phenyloxirane-2-carboxylic acid	0.0096917	-0.466955	0.466955	3-phenyloxirane-2-carboxylic acid	0.0170865	-0.432517	0.432517	1-(2-methoxy-6Z-pentadecenyl)-sn-glycero-3-phosphoethanolamine	0.0104268	-0.462692	0.462692	PE(0:0/18:0)	0.0141716	-0.4442	0.4442
L-Lysine	1.32507e-05	-0.72553	0.72553	L-Lysine	0.000279681	-0.631635	0.631635	3-Methyl sulfolene	0.0184564	-0.42774	0.42774	3-Methyl sulfolene	0.016852	-0.433339	0.433339	D-Pipecolic acid	0.00757674	-0.480707	0.480707	PC(O-18:0/0:0)	0.0143167	-0.443526	0.443526
L-Methionine S-oxide	0.000303448	-0.628487	0.628487	L-Methionine S-oxide	5.7846e-05	-0.684518	0.684518	PE(21:0/0:0)	0.0066681	-0.487925	0.487925	PE(21:0/0:0)	0.00418277	-0.513129	0.513129	LysoPC(20:1(11Z))	0.0139265	-0.445207	0.445207	(2-benzyl-3-oxobutoxy)sulfonic acid	0.00748881	-0.481394	0.481394
3-phenyloxirane-2-carboxylic acid	0.000726609	-0.594413	0.594413	3-phenyloxirane-2-carboxylic acid	0.00751779	-0.481162	0.481162	PC(O-18:1(11Z)/0:0)	0.0010891	-0.577169	0.577169	PC(O-18:1(11Z)/0:0)	0.00461956	-0.507935	0.507935	3,4-dimethyl-5-carboxyethyl-2-furanpentanoic acid	0.0058835	0.495054	0.495054	LysoPE(0:0/16:0)	0.0151339	-0.439992	0.439992
3-Methyl sulfolene	0.00289956	-0.531661	0.531661	3-Methyl sulfolene	0.00661238	-0.48837	0.48837	PE(0:0/18:2(9Z,12Z))	0.0121117	-0.453773	0.453773	PE(0:0/18:2(9Z,12Z))	0.0164692	-0.434761	0.434761	3,5,7-Octatriyn-1-ol	0.00157144	-0.561103	0.561103	Homoferreirin	0.026888	-0.402859	0.402859
PE(21:0/0:0)	0.000614547	-0.601454	0.601454	PE(21:0/0:0)	0.00144399	-0.565073	0.565073	(5-hydroxy-7-methoxy-2,2-dimethyl-3,4-dihydro-2H-1-benzopyran-4-yl)oxidanesulfonic acid	0.00140571	-0.566257	0.566257	(5-hydroxy-7-methoxy-2,2-dimethyl-3,4-dihydro-2H-1-benzopyran-4-yl)oxidanesulfonic acid	0.00287087	-0.532196	0.532196	Caffeic acid 3-O-glucuronide	0.00611274	-0.492847	0.492847	PS(O-20:0/0:0)	0.000224236	-0.639484	0.639484
PC(O-18:1(11Z)/0:0)	9.48398e-05	-0.669332	0.669332	PC(O-18:1(11Z)/0:0)	0.000334178	-0.625121	0.625121	PC(20:2(11Z,14Z)/0:0)	0.00940548	-0.468728	0.468728	PC(20:2(11Z,14Z)/0:0)	0.0175163	-0.430965	0.430965	PC(14:0/20:3(5Z,8Z,11Z))	0.00264029	0.53638	0.53638	xi-2,3-Octadiene-5,7-diyn-1-ol	0.0105486	-0.461916	0.461916
PE(0:0/18:2(9Z,12Z))	0.00157227	-0.561053	0.561053	PE(0:0/18:2(9Z,12Z))	0.000204293	-0.642946	0.642946	1-(2-methoxy-6Z-pentadecenyl)-sn-glycero-3-phosphoethanolamine	0.010508	-0.462189	0.462189	Cortolone-3-glucuronide	0.0150661	0.440266	0.440266	L-Histidine	0.00223066	-0.544686	0.544686	LysoPC(P-18:0)	0.0102908	-0.463428	0.463428
(5-hydroxy-7-methoxy-2,2-dimethyl-3,4-dihydro-2H-1-benzopyran-4-yl)oxidanesulfonic acid	2.15184e-05	-0.712927	0.712927	(5-hydroxy-7-methoxy-2,2-dimethyl-3,4-dihydro-2H-1-benzopyran-4-yl)oxidanesulfonic acid	0.000446637	-0.613917	0.613917	D-Pipecolic acid	0.00101653	-0.580372	0.580372	1-(2-methoxy-6Z-pentadecenyl)-sn-glycero-3-phosphoethanolamine	0.00739052	-0.482126	0.482126	PE(0:0/18:0)	0.0135664	-0.446893	0.446893	Sphinganine 1-phosphate	0.000138939	0.656775	0.656775
PC(20:2(11Z,14Z)/0:0)	0.00107093	-0.578057	0.578057	PC(20:2(11Z,14Z)/0:0)	0.00124465	-0.571592	0.571592	LysoPC(20:1(11Z))	0.00191961	-0.551835	0.551835	D-Pipecolic acid	0.00200055	-0.549749	0.549749	Allodesmosine	0.0178798	-0.429621	0.429621	N(tele)-methylhistaminium	0.00643485	-0.489931	0.489931
Cortolone-3-glucuronide	0.000112503	0.663799	0.663799	Cortolone-3-glucuronide	0.0029228	0.531237	0.531237	3,4-dimethyl-5-carboxyethyl-2-furanpentanoic acid	0.00562333	0.497372	0.497372	LysoPC(20:1(11Z))	0.00840011	-0.475069	0.475069	(2-benzyl-3-oxobutoxy)sulfonic acid	0.00996927	-0.465248	0.465248	Oxoglutaric acid	0.000186185	0.646479	0.646479
1-(2-methoxy-6Z-pentadecenyl)-sn-glycero-3-phosphoethanolamine	0.000645883	-0.599438	0.599438	1-(2-methoxy-6Z-pentadecenyl)-sn-glycero-3-phosphoethanolamine	0.000404768	-0.617812	0.617812	3,5,7-Octatriyn-1-ol	0.00187704	-0.552885	0.552885	3,5,7-Octatriyn-1-ol	0.00204353	-0.548769	0.548769	LysoPE(0:0/16:0)	0.0188887	-0.426097	0.426097	3-Methylcyclohexanethiol	0.00533647	-0.500224	0.500224
D-Pipecolic acid	1.03556e-05	-0.731871	0.731871	D-Pipecolic acid	0.000193846	-0.645067	0.645067	PA(8:0/13:0)	0.0275508	-0.401192	0.401192	Caffeic acid 3-O-glucuronide	0.00232457	-0.542613	0.542613	Benzofuran	0.0188582	-0.426236	0.426236	Glutaminylaspartic acid	0.0154339	-0.438819	0.438819
LysoPC(20:1(11Z))	0.000196695	-0.644485	0.644485	LysoPC(20:1(11Z))	0.000204964	-0.642763	0.642763	Caffeic acid 3-O-glucuronide	0.000497856	-0.609671	0.609671	PC(14:0/20:3(5Z,8Z,11Z))	0.0210226	0.419248	0.419248	Homoferreirin	0.0270308	-0.402518	0.402518	Glutaminyllysine	0.0143776	-0.44325	0.44325
3,4-dimethyl-5-carboxyethyl-2-furanpentanoic acid	0.00154045	0.562048	0.562048	3,4-dimethyl-5-carboxyethyl-2-furanpentanoic acid	0.00233503	0.5424	0.5424	PC(14:0/20:3(5Z,8Z,11Z))	0.00806048	0.477388	0.477388	OOB-PE	0.00169202	-0.557617	0.557617	PIM1(17:0/18:0)	0.0245732	-0.409101	0.409101	PC(13:0/0:0)	0.0261632	-0.404777	0.404777
3,5,7-Octatriyn-1-ol	8.02253e-05	-0.674356	0.674356	3,5,7-Octatriyn-1-ol	0.0003864	-0.619551	0.619551	OOB-PE	0.00504806	-0.503099	0.503099	L-Histidine	0.000186678	-0.646385	0.646385	PS(O-20:0/0:0)	0.00139471	-0.566599	0.566599	PIM1(18:0/16:2(9Z,12Z))	0.0244937	-0.409327	0.409327
PA(8:0/13:0)	0.00310858	-0.528265	0.528265	PA(8:0/13:0)	0.0143977	-0.443131	0.443131	L-Histidine	0.000479027	-0.611125	0.611125	PE(0:0/18:0)	0.0039962	-0.51549	0.51549	xi-2,3-Octadiene-5,7-diyn-1-ol	0.0039962	-0.515486	0.515486
Caffeic acid 3-O-glucuronide	6.92634e-06	-0.741592	0.741592	Caffeic acid 3-O-glucuronide	7.80826e-05	-0.675306	0.675306	PE(0:0/18:0)	0.00978977	-0.466353	0.466353	PG(20:3(8Z,11Z,14Z)/0:0)	0.0133805	-0.447816	0.447816	13'-Hydroxy-alpha-tocopherol	0.00621713	0.491856	0.491856
OOB-PE	5.0593e-05	-0.688534	0.688534	PC(14:0/20:3(5Z,8Z,11Z))	0.000353022	0.623193	0.623193	Allodesmosine	0.0095483	-0.467845	0.467845	Allodesmosine	0.000832238	-0.588657	0.588657	L-Threonine	0.0203766	-0.421342	0.421342
L-Histidine	5.5365e-06	-0.746765	0.746765	OOB-PE	0.000363063	-0.622063	0.622063	PC(O-18:0/0:0)	0.0174815	-0.431093	0.431093	PC(O-18:0/0:0)	0.0133671	-0.447915	0.447915	Isoamoritin	0.0116341	-0.455999	0.455999
PE(0:0/18:0)	0.000133967	-0.657967	0.657967	L-Histidine	2.6555e-05	-0.707145	0.707145	Amoritin	0.0137221	-0.446142	0.446142	Amoritin	0.0177188	-0.430209	0.430209	LysoPC(P-18:0)	0.0185635	-0.427268	0.427268
PG(20:3(8Z,11Z,14Z)/0:0)	0.00105216	-0.578924	0.578924	PE(0:0/18:0)	0.000206355	-0.642432	0.642432	(2-benzyl-3-oxobutoxy)sulfonic acid	0.00147461	-0.564048	0.564048	(2-benzyl-3-oxobutoxy)sulfonic acid	0.00390649	-0.516676	0.516676	Sphinganine 1-phosphate	0.00394724	0.516132	0.516132
Allodesmosine	0.000142918	-0.655734	0.655734	PG(20:3(8Z,11Z,14Z)/0:0)	0.00225871	-0.544027	0.544027	LysoPE(0:0/16:0)	0.00974491	-0.466661	0.466661	LysoPE(0:0/16:0)	0.0134147	-0.447604	0.447604	N(tele)-methylhistaminium	0.00679061	-0.486818	0.486818
PC(O-18:0/0:0)	0.00184837	-0.553648	0.553648	Allodesmosine	0.000176842	-0.648438	0.648438	3,4,5-trihydroxy-6-{[(6E)-3-oxo-1,7-diphenylhepta-4,6-dien-1-yl]oxy}oxane-2-carboxylic acid	0.00989819	0.465629	0.465629	Benzofuran	0.0112947	-0.457861	0.457861	Oxoglutaric acid	0.00537613	0.49975	0.49975
Amoritin	0.000208331	-0.642079	0.642079	PC(O-18:0/0:0)	0.00166225	-0.558485	0.558485	Benzofuran	0.0080845	-0.477225	0.477225	Homoferreirin	0.0274356	-0.401465	0.401465	3-Methylcyclohexanethiol	0.0108793	-0.460065	0.460065
(2-benzyl-3-oxobutoxy)sulfonic acid	2.49757e-05	-0.708755	0.708755	Amoritin	0.000433067	-0.615123	0.615123	Homoferreirin	0.0116262	-0.456049	0.456049	8-Carboxymethyldihydrochelerythrine	0.0240608	0.410495	0.410495	Glutaminylaspartic acid	0.00858572	-0.473872	0.473872
LysoPE(0:0/16:0)	0.000387119	-0.619459	0.619459	(2-benzyl-3-oxobutoxy)sulfonic acid	0.000537582	-0.606515	0.606515	8-Carboxymethyldihydrochelerythrine	0.00411508	0.513985	0.513985	PC(O-18:1(9Z)/0:0)	0.00964053	-0.467283	0.467283	Glutaminyllysine	0.0110162	-0.459311	0.459311
3,4,5-trihydroxy-6-{[(6E)-3-oxo-1,7-diphenylhepta-4,6-dien-1-yl]oxy}oxane-2-carboxylic acid	0.000606459	0.602028	0.602028	LysoPE(0:0/16:0)	0.000524947	-0.607445	0.607445	PC(O-18:1(9Z)/0:0)	0.00705619	-0.484635	0.484635	PIM1(17:0/18:0)	0.0158778	-0.437084	0.437084	PC(13:0/0:0)	0.0250597	-0.40764	0.40764
Benzofuran	0.00500406	-0.503588	0.503588	3,4,5-trihydroxy-6-{[(6E)-3-oxo-1,7-diphenylhepta-4,6-dien-1-yl]oxy}oxane-2-carboxylic acid	0.0263693	0.404221	0.404221	PIM1(17:0/18:0)	0.00765336	-0.480156	0.480156	PS(O-20:0/0:0)	0.0121086	-0.453801	0.453801	PIM1(18:0/16:2(9Z,12Z))	0.0102634	-0.463609	0.463609
Homoferreirin	0.000220196	-0.640141	0.640141	Benzofuran	0.00188767	-0.552576	0.552576	PS(O-20:0/0:0)	0.00599231	-0.494029	0.494029	xi-2,3-Octadiene-5,7-diyn-1-ol	0.0247026	-0.408738	0.408738
8-Carboxymethyldihydrochelerythrine	0.000214286	0.641033	0.641033	Homoferreirin	0.00642033	-0.490053	0.490053	xi-2,3-Octadiene-5,7-diyn-1-ol	0.0124873	-0.451977	0.451977	Isoamoritin	0.00329565	-0.525391	0.525391
PC(O-18:1(9Z)/0:0)	0.000846047	-0.587905	0.587905	8-Carboxymethyldihydrochelerythrine	0.0244204	0.409569	0.409569	13'-Hydroxy-alpha-tocopherol	0.0276018	0.401062	0.401062	LysoPC(P-18:0)	0.00329565	-0.525404	0.525404
PIM1(17:0/18:0)	0.00194708	-0.551145	0.551145	PC(O-18:1(9Z)/0:0)	0.00371079	-0.519409	0.519409	L-Threonine	0.00301045	-0.529859	0.529859	PC(P-18:1(9Z)/0:0)	0.0112947	-0.457882	0.457882
PS(O-20:0/0:0)	0.000148682	-0.654447	0.654447	PIM1(17:0/18:0)	0.000121371	-0.661235	0.661235	Isoamoritin	0.00339807	-0.523871	0.523871	Sphinganine 1-phosphate	0.000508245	0.608751	0.608751
xi-2,3-Octadiene-5,7-diyn-1-ol	0.000937443	-0.58373	0.58373	PS(O-20:0/0:0)	0.000431273	-0.615403	0.615403	LysoPC(P-18:0)	0.00225896	-0.543998	0.543998	PE(20:5(5Z,8Z,11Z,14Z,17Z)/0:0)	0.00573618	-0.496372	0.496372
13'-Hydroxy-alpha-tocopherol	0.0123255	0.452727	0.452727	xi-2,3-Octadiene-5,7-diyn-1-ol	0.00935747	-0.469031	0.469031	PC(P-18:1(9Z)/0:0)	0.00424629	-0.512371	0.512371	N(tele)-methylhistaminium	0.0244304	-0.409529	0.409529
L-Threonine	0.00364481	-0.520281	0.520281	13'-Hydroxy-alpha-tocopherol	0.022855	0.413912	0.413912	Sphinganine 1-phosphate	0.0146129	0.442169	0.442169	Oxoglutaric acid	0.000954721	0.582935	0.582935
Isoamoritin	3.80042e-05	-0.697065	0.697065	L-Threonine	0.00174056	-0.556382	0.556382	PE(20:5(5Z,8Z,11Z,14Z,17Z)/0:0)	0.00714319	-0.483969	0.483969	3-Methylcyclohexanethiol	0.00345513	-0.523012	0.523012
LysoPC(P-18:0)	0.000834168	-0.58856	0.58856	Isoamoritin	0.000292648	-0.6299	0.6299	N(tele)-methylhistaminium	0.010443	-0.462597	0.462597	Glutaminylaspartic acid	0.00918384	-0.470095	0.470095
PC(P-18:1(9Z)/0:0)	0.000859137	-0.587241	0.587241	LysoPC(P-18:0)	0.000507699	-0.608819	0.608819	Oxoglutaric acid	0.00360829	0.520806	0.520806	Glutaminyllysine	0.0226987	-0.414365	0.414365
Sphinganine 1-phosphate	3.41021e-07	0.801264	0.801264	PC(P-18:1(9Z)/0:0)	0.00559772	-0.497628	0.497628	3-Methylcyclohexanethiol	0.00158886	-0.560605	0.560605	PC(13:0/0:0)	0.0141792	-0.444156	0.444156
PE(20:5(5Z,8Z,11Z,14Z,17Z)/0:0)	0.00143693	-0.565289	0.565289	Sphinganine 1-phosphate	0.00097734	0.581972	0.581972	Glutaminyllysine	0.00488569	-0.504899	0.504899	Cardanoldiene	0.00162066	0.559706	0.559706
N(tele)-methylhistaminium	4.34242e-05	-0.69309	0.69309	PE(20:5(5Z,8Z,11Z,14Z,17Z)/0:0)	0.000152482	-0.653612	0.653612	PC(13:0/0:0)	0.0198917	-0.422891	0.422891	PIM1(18:0/16:2(9Z,12Z))	0.00680855	-0.486628	0.486628
Oxoglutaric acid	8.5302e-07	0.785186	0.785186	N(tele)-methylhistaminium	0.00466743	-0.507323	0.507323	PIM1(18:0/16:2(9Z,12Z))	0.00190068	-0.552241	0.552241	11-Hydroxyprogesterone 11-glucuronide	0.00480691	0.505758	0.505758
3-Methylcyclohexanethiol	2.30753e-05	-0.711016	0.711016	Oxoglutaric acid	8.90983e-05	0.671248	0.671248	Cinereain	0.00601494	-0.493797	0.493797	Cinereain	0.011317	-0.457743	0.457743
Glutaminylaspartic acid	0.00237788	-0.541557	0.541557	3-Methylcyclohexanethiol	0.000353921	-0.623097	0.623097
Glutaminyllysine	0.000125882	-0.660069	0.660069	Glutaminylaspartic acid	0.00657522	-0.488698	0.488698
PC(13:0/0:0)	0.00185335	-0.55349	0.55349	Glutaminyllysine	0.00471119	-0.506828	0.506828
Cardanoldiene	2.8981e-05	0.704608	0.704608	PC(13:0/0:0)	0.000900951	-0.585358	0.585358
PIM1(18:0/16:2(9Z,12Z))	0.000145135	-0.655177	0.655177	Cardanoldiene	0.00295281	0.530763	0.530763
11-Hydroxyprogesterone 11-glucuronide	0.000180735	0.647653	0.647653	PIM1(18:0/16:2(9Z,12Z))	0.000152868	-0.653451	0.653451
Cinereain	0.000681529	-0.597149	0.597149	11-Hydroxyprogesterone 11-glucuronide	0.0035213	0.522129	0.522129
				Cinereain	0.000481395	-0.610884	0.610884
