# Supplementary material for: Investigating the effects of Liushen Capsules (LS) on the metabolome of seasonal influenza: A randomized clinical trial
Source: Front Pharmacol. 2022 Aug 11;13:968182. doi: 10.3389/fphar.2022.968182 (PMC9402892; doi:10.3389/fphar.2022.968182)
Supplement: Supplementary file 5 [file Table1.xlsx]

## Sheet: Sheet1
Supplement Table S1 11630 metabolites were quantified in positive or negative ion mode
ID	m/z	Retention time (min)	Ion mode	Metabolites	Compound ID	Super Class	Class	Sub Class
11.23_453.2853n	454.293	11.2324	pos	PE(16:0/0:0)	40776	Lipids and lipid-like molecules	Glycerophospholipids	Glycerophosphoethanolamines
4.93_152.1433m/z	152.143	4.92947	pos	AMANTADINE	43582	Organic nitrogen compounds	Organonitrogen compounds	Amines
10.95_477.2846n	478.293	10.9519	pos	LysoPE(18:2(9Z,12Z)/0:0)	HMDB0011507	Lipids and lipid-like molecules	Glycerophospholipids	Glycerophosphoethanolamines
11.01_544.3394m/z	544.339	11.0114	pos	PC(20:4(5Z,8Z,11Z,14Z)/0:0)	LMGP01050048	Lipids and lipid-like molecules	Glycerophospholipids	Glycerophosphocholines
6.95_189.0788n	190.086	6.95068	pos	3-Indolepropionic acid	6602	Organoheterocyclic compounds	Indoles and derivatives	Indolyl carboxylic acids and derivatives
9.89_449.3139n	450.321	9.89167	pos	Deoxycholic acid glycine conjugate	HMDB0000631	Lipids and lipid-like molecules	Steroids and steroid derivatives	Bile acids, alcohols and derivatives
11.45_479.3010n	480.308	11.4475	pos	LysoPE(18:1(11Z)/0:0)	HMDB0011505	Lipids and lipid-like molecules	Glycerophospholipids	Glycerophosphoethanolamines
11.49_521.3480n	522.355	11.4932	pos	LysoPC(18:1(11Z))	HMDB0010385	Lipids and lipid-like molecules	Glycerophospholipids	Glycerophosphocholines
11.00_519.3324n	520.34	10.9964	pos	LysoPC(18:2(9Z,12Z))	HMDB0010386	Lipids and lipid-like molecules	Glycerophospholipids	Glycerophosphocholines
11.15_546.3550m/z	546.355	11.1525	pos	PC(20:3(5Z,8Z,11Z)/0:0)	LMGP01050139	Lipids and lipid-like molecules	Glycerophospholipids	Glycerophosphocholines
11.37_569.3478n	570.355	11.3702	pos	LysoPC(22:5(4Z,7Z,10Z,13Z,16Z))	HMDB0010402	Lipids and lipid-like molecules	Glycerophospholipids	Glycerophosphocholines
11.48_478.2940m/z	478.294	11.4798	neg	PE(18:1(9Z)/0:0)	40778	Lipids and lipid-like molecules	Glycerophospholipids	Glycerophosphoethanolamines
8.30_465.3089n	466.316	8.29823	pos	Glycocholic acid	HMDB0000138	Lipids and lipid-like molecules	Steroids and steroid derivatives	Bile acids, alcohols and derivatives
0.63_130.0863m/z	130.086	0.631067	pos	D-Pipecolic acid	58337	Organic acids and derivatives	Carboxylic acids and derivatives	Amino acids, peptides, and analogues
10.31_467.3011n	468.308	10.3137	pos	LysoPC(14:0/0:0)	HMDB0010379	Lipids and lipid-like molecules	Glycerophospholipids	Glycerophosphocholines
11.11_495.3323n	496.34	11.1058	pos	LysoPC(16:0)	HMDB0010382	Lipids and lipid-like molecules	Glycerophospholipids	Glycerophosphocholines
11.34_521.3479n	522.355	11.3387	pos	PC(18:1(9Z)/0:0)	LMGP01050032	Lipids and lipid-like molecules	Glycerophospholipids	Glycerophosphocholines
9.68_449.3138n	432.311	9.68035	pos	Chenodeoxycholic acid glycine conjugate	HMDB0000637	Lipids and lipid-like molecules	Steroids and steroid derivatives	Bile acids, alcohols and derivatives
11.57_571.3635n	572.371	11.5701	pos	LysoPC(22:4(7Z,10Z,13Z,16Z))	HMDB0010401	Lipids and lipid-like molecules	Glycerophospholipids	Glycerophosphocholines
11.15_703.5742m/z	703.574	11.1525	pos	SM(d18:0/16:1(9Z))	HMDB0013464	Lipids and lipid-like molecules	Sphingolipids	Phosphosphingolipids
11.97_523.3637n	524.371	11.9737	pos	PC(18:0/0:0)	LMGP01050026	Lipids and lipid-like molecules	Glycerophospholipids	Glycerophosphocholines
10.35_302.3051m/z	302.305	10.3471	pos	Sphinganine	395	Organic nitrogen compounds	Organonitrogen compounds	Amines
10.86_519.3323n	520.34	10.8593	pos	2-linoleoyl-sn-glycero-3-phosphocholine	HMDB0062711	Lipids and lipid-like molecules	Glycerophospholipids	Glycerophosphocholines
11.07_453.2853n	454.293	11.0745	pos	LysoPE(0:0/16:0)	HMDB0011473	Lipids and lipid-like molecules	Glycerophospholipids	Glycerophosphoethanolamines
11.26_495.3323n	496.34	11.2626	pos	PC(16:0/0:0)[rac]	LMGP01050113	Lipids and lipid-like molecules	Glycerophospholipids	Glycerophosphocholines
6.63_188.0705m/z	188.071	6.62792	pos	3-amino-2-naphthoic acid	34509	Unclassified	Unclassified	Unclassified
10.63_541.3166n	542.324	10.6272	pos	LysoPC(20:5(5Z,8Z,11Z,14Z,17Z))	HMDB0010397	Lipids and lipid-like molecules	Glycerophospholipids	Glycerophosphocholines
10.73_493.3166n	494.324	10.7278	pos	PC(16:1(9Z)/0:0)	LMGP01050022	Lipids and lipid-like molecules	Glycerophospholipids	Glycerophosphocholines
10.83_477.2853n	478.293	10.8268	pos	PE(0:0/18:2(9Z,12Z))	LMGP02050041	Lipids and lipid-like molecules	Glycerophospholipids	Glycerophosphoethanolamines
12.21_508.3410m/z	508.341	12.2071	neg	LysoPC(17:0)	HMDB0012108	Lipids and lipid-like molecules	Glycerophospholipids	Glycerophosphocholines
12.36_549.3793n	550.387	12.3638	pos	LysoPC(20:1(11Z))	HMDB0010391	Lipids and lipid-like molecules	Glycerophospholipids	Glycerophosphocholines
7.06_360.1939n	405.192	7.05543	neg	prednisolone	LMST02030179	Lipids and lipid-like molecules	Steroids and steroid derivatives	Hydroxysteroids
9.61_433.3189n	416.316	9.6136	pos	Lithocholic acid glycine conjugate	HMDB0000698	Lipids and lipid-like molecules	Steroids and steroid derivatives	Bile acids, alcohols and derivatives
7.76_409.2234m/z	409.223	7.76252	neg	Dihydrocortisol	HMDB0003259	Lipids and lipid-like molecules	Steroids and steroid derivatives	Hydroxysteroids
9.56_426.3211m/z	426.321	9.56365	pos	Cholic acid	HMDB0000619	Lipids and lipid-like molecules	Steroids and steroid derivatives	Bile acids, alcohols and derivatives
0.76_116.0708m/z	116.071	0.757017	pos	L-Proline	29	Organic acids and derivatives	Carboxylic acids and derivatives	Amino acids, peptides, and analogues
10.04_286.1436m/z	286.144	10.0437	pos	Piperine	43568	Alkaloids and derivatives	Unclassified	Unclassified
12.95_700.5512n	701.559	12.9528	pos	SM(d18:1/16:1)	LMSP03010041	Lipids and lipid-like molecules	Sphingolipids	Phosphosphingolipids
13.59_308.2944m/z	308.294	13.5922	pos	(-)-Dilophol	LMPR0104450002	Lipids and lipid-like molecules	Prenol lipids	Isoprenoids
0.64_156.0767m/z	156.077	0.6449	pos	L-Histidine	21	Organic acids and derivatives	Carboxylic acids and derivatives	Amino acids, peptides, and analogues
0.73_161.1051n	162.112	0.72935	pos	L-Carnitine	34532	Organic nitrogen compounds	Organonitrogen compounds	Quaternary ammonium salts
7.79_777.6931m/z	777.693	7.794	pos	Thyroxine	439	Organic acids and derivatives	Carboxylic acids and derivatives	Amino acids, peptides, and analogues
9.15_499.2965n	500.304	9.14707	pos	Taurodeoxycholic acid	HMDB0000896	Lipids and lipid-like molecules	Steroids and steroid derivatives	Bile acids, alcohols and derivatives
12.17_523.3637n	524.371	12.1679	pos	PC(0:0/18:0)	LMGP01050076	Lipids and lipid-like molecules	Glycerophospholipids	Glycerophosphocholines
13.44_141.1134m/z	141.113	13.4411	pos	Methenamine	43250	Organoheterocyclic compounds	Triazinanes	1,3,5-triazinanes
9.50_440.2770m/z	440.277	9.49692	pos	PC(12:0/0:0)	LMGP01050009	Lipids and lipid-like molecules	Glycerophospholipids	Glycerophosphocholines
9.74_286.2737m/z	286.274	9.74047	pos	D-erythro-Sphingosine C-17	41557	Unclassified	Unclassified	Unclassified
10.33_512.2995m/z	512.299	10.3287	neg	PC(0:0/14:0)	LMGP01050073	Lipids and lipid-like molecules	Glycerophospholipids	Glycerophosphocholines
8.95_318.2999m/z	318.3	8.95158	pos	17-hydroxy stearic acid	LMFA02000135	Lipids and lipid-like molecules	Fatty Acyls	Octadecanoids
0.63_146.1056n	147.113	0.631067	pos	L-Lysine	25	Organic acids and derivatives	Carboxylic acids and derivatives	Amino acids, peptides, and analogues
10.87_481.3166n	482.324	10.8747	pos	PC(15:0/0:0)	LMGP01050016	Lipids and lipid-like molecules	Glycerophospholipids	Glycerophosphocholines
11.74_592.3625m/z	592.362	11.739	neg	LysoPC(20:2(11Z,14Z))	HMDB0010392	Lipids and lipid-like molecules	Glycerophospholipids	Glycerophosphocholines
7.63_515.2914n	533.325	7.62528	pos	Taurocholic acid	HMDB0000036	Lipids and lipid-like molecules	Steroids and steroid derivatives	Bile acids, alcohols and derivatives
7.98_836.5236n	837.531	7.97787	pos	Roxithromycin	HMDB0014916	Organic oxygen compounds	Organooxygen compounds	Carbohydrates and carbohydrate conjugates
8.33_449.3140n	432.311	8.33207	pos	Glycoursodeoxycholic acid	HMDB0000708	Lipids and lipid-like molecules	Steroids and steroid derivatives	Bile acids, alcohols and derivatives
9.52_484.2683m/z	484.268	9.51847	neg	LysoPE(15:0/0:0)	HMDB0011502	Lipids and lipid-like molecules	Glycerophospholipids	Glycerophosphoethanolamines
12.12_481.3166n	482.324	12.1201	pos	LysoPE(18:0/0:0)	HMDB0011130	Lipids and lipid-like molecules	Glycerophospholipids	Glycerophosphoethanolamines
5.71_205.0732n	204.066	5.71205	neg	Indolelactic acid	71	Organoheterocyclic compounds	Indoles and derivatives	Indolyl carboxylic acids and derivatives
6.68_288.2167m/z	288.217	6.67885	pos	(±)-Octanoylcarnitine	85173	Unclassified	Unclassified	Unclassified
7.50_517.0990m/z	517.099	7.50383	neg	6''-Malonylcosmosiin	HMDB0037346	Phenylpropanoids and polyketides	Flavonoids	Flavonoid glycosides
10.15_373.1280m/z	373.128	10.1466	pos	Tangeritin	44437	Phenylpropanoids and polyketides	Flavonoids	O-methylated flavonoids
10.38_379.2485n	380.256	10.3812	pos	Sphingosine-1-phosphate	3891	Lipids and lipid-like molecules	Sphingolipids	Phosphosphingolipids
10.69_452.2769m/z	452.277	10.6939	pos	LysoPE(16:1(9Z)/0:0)	62290	Lipids and lipid-like molecules	Glycerophospholipids	Glycerophosphoethanolamines
11.56_528.3096m/z	528.31	11.5648	neg	LysoPE(0:0/22:4(7Z,10Z,13Z,16Z))	HMDB0011493	Lipids and lipid-like molecules	Glycerophospholipids	Glycerophosphoethanolamines
11.93_481.3166n	482.324	11.9251	pos	PE(0:0/18:0)	LMGP02050038	Lipids and lipid-like molecules	Glycerophospholipids	Glycerophosphoethanolamines
12.78_595.2891m/z	595.289	12.7784	neg	PI(18:2(9Z,12Z)/0:0)	LMGP06050010	Lipids and lipid-like molecules	Glycerophospholipids	Glycerophosphoinositols
10.58_517.3167n	518.324	10.5792	pos	LysoPC(18:3(6Z,9Z,12Z))	HMDB0010387	Lipids and lipid-like molecules	Glycerophospholipids	Glycerophosphocholines
10.99_612.3309m/z	612.331	10.9863	neg	PC(22:6(4Z,7Z,10Z,13Z,16Z,19Z)/0:0)	LMGP01050056	Lipids and lipid-like molecules	Glycerophospholipids	Glycerophosphocholines
4.34_261.1442m/z	261.144	4.33975	pos	gamma-Glutamylleucine	HMDB0011171	Organic acids and derivatives	Carboxylic acids and derivatives	Amino acids, peptides, and analogues
11.29_590.3465m/z	590.346	11.2907	neg	LysoPC(20:3(8Z,11Z,14Z))	HMDB0010394	Lipids and lipid-like molecules	Glycerophospholipids	Glycerophosphocholines
13.29_304.2399n	305.247	13.2934	pos	Arachidonic acid	HMDB0001043	Lipids and lipid-like molecules	Fatty Acyls	Fatty acids and conjugates
13.44_780.5512m/z	780.551	13.4411	pos	PC(16:0/18:2(9Z,12Z))	LMGP01010594	Lipids and lipid-like molecules	Glycerophospholipids	Glycerophosphocholines
4.78_195.0876m/z	195.088	4.77967	pos	Caffeine	1455	Organoheterocyclic compounds	Imidazopyrimidines	Purines and purine derivatives
0.78_204.1229m/z	204.123	0.784717	pos	L-Acetylcarnitine	HMDB0000201	Lipids and lipid-like molecules	Fatty Acyls	Fatty acid esters
11.09_289.2159m/z	289.216	11.0904	pos	1,17-dihydroxy-androstan-3-one	LMST02020111	Lipids and lipid-like molecules	Sterol Lipids	Steroids
11.28_546.3549m/z	546.355	11.2776	pos	PC(20:3(8Z,11Z,14Z)/0:0)	LMGP01050133	Lipids and lipid-like molecules	Glycerophospholipids	Glycerophosphocholines
12.09_725.5561m/z	725.556	12.0872	pos	SM(d18:1/16:0)	LMSP03010003	Lipids and lipid-like molecules	Sphingolipids	Phosphosphingolipids
12.86_219.1742m/z	219.174	12.8562	pos	2-Hydroxyacorenone	HMDB0030916	Organic oxygen compounds	Organooxygen compounds	Carbonyl compounds
13.21_330.2766n	331.284	13.2091	pos	1-Monopalmitin	24076	Lipids and lipid-like molecules	Glycerolipids	Monoradylglycerols
13.34_264.2451n	282.279	13.343	pos	2E,13Z-Octadecadienal	LMFA06000234	Lipids and lipid-like molecules	Fatty Acyls	Fatty aldehydes
8.81_499.2965n	482.293	8.80515	pos	Taurochenodesoxycholic acid	HMDB0000951	Lipids and lipid-like molecules	Steroids and steroid derivatives	Bile acids, alcohols and derivatives
0.84_132.1019m/z	132.102	0.840617	pos	L-Isoleucine	23	Organic acids and derivatives	Carboxylic acids and derivatives	Amino acids, peptides, and analogues
10.48_467.3010n	468.308	10.4769	pos	PC(O-12:0/2:0)	LMGP01020009	Lipids and lipid-like molecules	Glycerophospholipids	Glycerophosphocholines
13.16_309.2421m/z	309.242	13.1592	pos	8-methoxy-13-hydroxy-9,11-octadecadienoic acid	LMFA01080002	Lipids and lipid-like molecules	Fatty Acyls	Fatty Acids and Conjugates
13.44_804.5503m/z	804.55	13.4411	pos	PC(16:0/20:4(8Z,11Z,14Z,17Z))	LMGP01012136	Lipids and lipid-like molecules	Glycerophospholipids	Glycerophosphocholines
4.95_160.1331m/z	160.133	4.94632	pos	DL-2-Aminooctanoic acid	5923	Organic acids and derivatives	Carboxylic acids and derivatives	Amino acids, peptides, and analogues
5.47_194.0451m/z	194.045	5.47102	neg	Salicyluric acid	617	Benzenoids	Benzene and substituted derivatives	Benzoic acids and derivatives
1.18_164.0473n	182.081	1.1809	pos	2-Hydroxycinnamic acid	HMDB0002641	Phenylpropanoids and polyketides	Cinnamic acids and derivatives	Hydroxycinnamic acids and derivatives
1.30_267.0735m/z	267.073	1.29822	neg	Inosine	84	Nucleosides, nucleotides, and analogues	Purine nucleosides	Unclassified
1.78_326.0881m/z	326.088	1.7796	neg	Acetaminophen glucuronide	HMDB0010316	Organic oxygen compounds	Organooxygen compounds	Carbohydrates and carbohydrate conjugates
10.85_747.5667m/z	747.567	10.8512	neg	SM(d16:1/18:0)	LMSP03010042	Lipids and lipid-like molecules	Sphingolipids	Phosphosphingolipids
13.42_330.2766n	331.284	13.424	pos	MG(0:0/16:0/0:0)	HMDB0011533	Lipids and lipid-like molecules	Glycerolipids	Monoradylglycerols
4.91_264.1109n	263.104	4.9075	neg	Phenylacetylglutamine	HMDB0006344	Organic acids and derivatives	Carboxylic acids and derivatives	Amino acids, peptides, and analogues
8.06_347.2214m/z	347.221	8.06327	pos	Corticosterone	HMDB0001547	Lipids and lipid-like molecules	Steroids and steroid derivatives	Hydroxysteroids
1.14_244.0692n	243.062	1.14302	neg	Uridine	90	Nucleosides, nucleotides, and analogues	Pyrimidine nucleosides	Unclassified
11.17_312.2298n	295.227	11.1679	pos	(±)-(E)-13-Hydroxy-10-oxo-11-octadecenoic acid	HMDB0040900	Lipids and lipid-like molecules	Fatty Acyls	Lineolic acids and derivatives
10.64_586.3155m/z	586.315	10.6424	neg	PC(20:5(5Z,8Z,11Z,14Z,17Z)/0:0)	LMGP01050050	Lipids and lipid-like molecules	Glycerophospholipids	Glycerophosphocholines
5.45_351.1580n	352.165	5.45497	pos	Phenylalanyl-Tryptophan	HMDB0029006	Organic acids and derivatives	Carboxylic acids and derivatives	Amino acids, peptides, and analogues
8.16_316.2479m/z	316.248	8.1643	pos	Decanoylcarnitine	HMDB0000651	Lipids and lipid-like molecules	Fatty Acyls	Fatty acid esters
8.50_528.2638m/z	528.264	8.49987	neg	Glycochenodeoxycholate-3-sulfate	HMDB0002497	Lipids and lipid-like molecules	Steroids and steroid derivatives	Bile acids, alcohols and derivatives
0.63_132.0901n	133.097	0.631067	pos	L-Ornithine	45121	Organic acids and derivatives	Carboxylic acids and derivatives	Amino acids, peptides, and analogues
0.74_132.0768m/z	132.077	0.7432	pos	Creatine	7	Organic acids and derivatives	Carboxylic acids and derivatives	Amino acids, peptides, and analogues
10.36_310.2373m/z	310.237	10.3642	pos	12-oxo-PDA	LMFA02010001	Lipids and lipid-like molecules	Fatty Acyls	Octadecanoids
10.56_476.2770m/z	476.277	10.562	pos	1-(2-methoxy-13-methyl-6Z-tetradecenyl)-sn-glycero-3-phosphoethanolamine	LMGP02060010	Lipids and lipid-like molecules	Glycerophospholipids	Glycerophosphoethanolamines
11.36_566.3466m/z	566.347	11.3591	neg	PC(0:0/18:1(9Z))	LMGP01050082	Lipids and lipid-like molecules	Glycerophospholipids	Glycerophosphocholines
5.64_238.0838n	239.091	5.64138	pos	3,4-dimethyl-5-carboxyethyl-2-furanacrylic acid	LMFA01150051	Lipids and lipid-like molecules	Fatty Acyls	Fatty Acids and Conjugates
6.98_363.2162m/z	363.216	6.98292	pos	Cortisol	HMDB0000063	Lipids and lipid-like molecules	Steroids and steroid derivatives	Hydroxysteroids
9.20_135.0805m/z	135.08	9.1973	pos	2,5-Dimethylbenzaldehyde	265044	Benzenoids	Benzene and substituted derivatives	Benzoyl derivatives
9.84_277.1797m/z	277.18	9.84097	pos	Tanacetol A	HMDB0035722	Lipids and lipid-like molecules	Prenol lipids	Sesquiterpenoids
10.25_296.1985n	297.206	10.2469	pos	10-Deoxymethynolide	40998	Lipids and lipid-like molecules	Polyketides	Macrolides and lactone polyketides
10.61_562.3152m/z	562.315	10.6073	neg	LysoPC(18:3(9Z,12Z,15Z))	HMDB0010388	Lipids and lipid-like molecules	Glycerophospholipids	Glycerophosphocholines
10.89_564.3308m/z	564.331	10.8855	neg	PC(18:2(2E,4E)/0:0)	LMGP01050034	Lipids and lipid-like molecules	Glycerophospholipids	Glycerophosphocholines
11.02_588.3308m/z	588.331	11.0175	neg	PC(20:4(8Z,11Z,14Z,17Z)/0:0)	LMGP01050140	Lipids and lipid-like molecules	Glycerophospholipids	Glycerophosphocholines
11.12_552.3311m/z	552.331	11.1198	neg	PC(17:1(10Z)/0:0)	LMGP01050002	Lipids and lipid-like molecules	Glycerophospholipids	Glycerophosphocholines
12.35_308.2580m/z	308.258	12.3471	pos	4-Androstenediol	HMDB0005849	Lipids and lipid-like molecules	Steroids and steroid derivatives	Androstane steroids
8.10_446.1210n	429.118	8.09737	pos	Luteolin 5-galactoside	LMPK12110638	Lipids and lipid-like molecules	Polyketides	Flavonoids
8.19_239.0922m/z	239.092	8.19297	neg	CMPF	45041	Lipids and lipid-like molecules	Fatty Acyls	Fatty acids and conjugates
9.60_403.1385m/z	403.138	9.59692	pos	Afzelechin 3-O-alpha-L-rhamnopyranoside	LMPK12020029	Lipids and lipid-like molecules	Polyketides	Flavonoids
9.69_479.3015m/z	479.302	9.69102	neg	3alpha,7alpha,12alpha-Trihydroxy-5beta-23E-cholestan-26-oic acid	LMST04030199	Lipids and lipid-like molecules	Sterol Lipids	Bile acids and derivatives
0.78_169.0355m/z	169.035	0.784717	pos	Uric acid	HMDB0000289	Organoheterocyclic compounds	Imidazopyrimidines	Purines and purine derivatives
12.00_568.3621m/z	568.362	11.9997	neg	PE(21:0/0:0)	LMGP02050026	Lipids and lipid-like molecules	Glycerophospholipids	Glycerophosphoethanolamines
12.01_471.3468m/z	471.347	12.0056	pos	Pitheduloside I	HMDB0034036	Lipids and lipid-like molecules	Prenol lipids	Triterpenoids
14.09_447.3481m/z	447.348	14.0907	neg	5,8-tetradecadienoic acid	LMFA01030256	Lipids and lipid-like molecules	Fatty Acyls	Fatty acids and conjugates
15.62_595.4945m/z	595.495	15.6227	neg	Artemoin A	HMDB0033604	Lipids and lipid-like molecules	Fatty Acyls	Fatty alcohols
10.95_525.2851n	526.292	10.9519	pos	LysoPE(22:6(4Z,7Z,10Z,13Z,16Z,19Z)/0:0)	HMDB0011526	Lipids and lipid-like molecules	Glycerophospholipids	Glycerophosphoethanolamines
12.28_341.2696m/z	341.27	12.2756	neg	MEDICA 16	62960	Unclassified	Unclassified	Unclassified
12.31_471.3466m/z	471.347	12.3139	pos	Glycyrrhetinic acid	HMDB0011628	Lipids and lipid-like molecules	Prenol lipids	Triterpenoids
11.01_566.3208m/z	566.321	11.0114	pos	PC(0:0/20:4(5Z,8Z,11Z,14Z))	LMGP01050121	Lipids and lipid-like molecules	Glycerophospholipids	Glycerophosphocholines
11.03_374.3625m/z	374.363	11.0272	pos	Phellonic acid	LMFA01050079	Lipids and lipid-like molecules	Fatty Acyls	Fatty Acids and Conjugates
11.45_249.1846m/z	249.185	11.4475	pos	2E,6Z,8Z,12E-hexadecatetraenoic acid	LMFA01030277	Lipids and lipid-like molecules	Fatty Acyls	Fatty Acids and Conjugates
11.72_547.3636n	548.371	11.7151	pos	PC(20:2(11Z,14Z)/0:0)	LMGP01050132	Lipids and lipid-like molecules	Glycerophospholipids	Glycerophosphocholines
11.74_552.3675m/z	552.367	11.739	neg	LysoPC(P-18:0)	HMDB0013122	Lipids and lipid-like molecules	Glycerophospholipids	Glycerophosphocholines
10.74_374.2817n	357.278	10.7442	pos	15-hydroxy-tetracosa-6,9,12,16,18-pentaenoic acid	LMFA01050438	Lipids and lipid-like molecules	Fatty Acyls	Fatty Acids and Conjugates
10.75_538.3153m/z	538.315	10.7468	neg	PC(16:1(9E)/0:0)	LMGP01050021	Lipids and lipid-like molecules	Glycerophospholipids	Glycerophosphocholines
10.98_568.3394m/z	568.339	10.9817	pos	LysoPC(22:6(4Z,7Z,10Z,13Z,16Z,19Z))	HMDB0010404	Lipids and lipid-like molecules	Glycerophospholipids	Glycerophosphocholines
7.03_361.2006m/z	361.201	7.03192	pos	6-beta-hydrocortisol	HMDB0061033	Lipids and lipid-like molecules	Steroids and steroid derivatives	Hydroxysteroids
8.33_459.0937m/z	459.094	8.33135	neg	Pinnatifinoside A	LMPK12110397	Lipids and lipid-like molecules	Polyketides	Flavonoids
10.89_426.3574m/z	426.357	10.8889	pos	Oleoylcarnitine	HMDB0005065	Lipids and lipid-like molecules	Fatty Acyls	Fatty acid esters
11.39_431.3153m/z	431.315	11.3853	pos	25-Hydroxyvitamin D3-26,23-lactol	HMDB0060127	Lipids and lipid-like molecules	Steroids and steroid derivatives	Vitamin D and derivatives
11.51_566.3465m/z	566.347	11.5135	neg	PC(18:1(6Z)/0:0)	LMGP01050029	Lipids and lipid-like molecules	Glycerophospholipids	Glycerophosphocholines
12.58_262.2294n	280.263	12.5761	pos	2-(5,8-Tetradecadienyl)cyclobutanone	HMDB0037519	Organic oxygen compounds	Organooxygen compounds	Carbonyl compounds
15.57_367.3315m/z	367.332	15.566	pos	Anandamide (20:3, n-3)	LMFA08040005	Lipids and lipid-like molecules	Fatty Acyls	Fatty amides
0.70_174.1115n	175.119	0.701417	pos	L-Arginine	13	Organic acids and derivatives	Carboxylic acids and derivatives	Amino acids, peptides, and analogues
10.89_526.3151m/z	526.315	10.8855	neg	PE(18:0/0:0)	LMGP02050001	Lipids and lipid-like molecules	Glycerophospholipids	Glycerophosphoethanolamines
11.12_253.1795m/z	253.18	11.1214	pos	Epioxylubimin	HMDB0035613	Lipids and lipid-like molecules	Prenol lipids	Sesquiterpenoids
11.72_554.3465m/z	554.346	11.7215	neg	1-O-(2-methoxy-4Z-hexadecenyl)-sn-glycero-3-phosphocholine	LMGP01060043	Lipids and lipid-like molecules	Glycerophospholipids	Glycerophosphocholines
13.38_269.2261m/z	269.226	13.3757	pos	anhydroretinol	HMDB0062447	Lipids and lipid-like molecules	Prenol lipids	Sesquiterpenoids
3.29_152.0706m/z	152.071	3.28917	pos	p-Acetamidophenol (Acetaminophen, Tylenol)	487	Unclassified	Unclassified	Unclassified
4.62_293.1144m/z	293.114	4.61842	neg	gamma-Glutamylphenylalanine	HMDB0000594	Organic acids and derivatives	Carboxylic acids and derivatives	Amino acids, peptides, and analogues
6.93_236.1046n	254.138	6.93392	pos	Carboxyibuprofen	692	Phenylpropanoids and polyketides	Phenylpropanoic acids	Unclassified
10.49_512.2995m/z	512.299	10.4855	neg	1-(2-methoxy-6Z-hexadecenyl)-sn-glycero-3-phosphoethanolamine	LMGP02060017	Lipids and lipid-like molecules	Glycerophospholipids	Glycerophosphoethanolamines
6.06_477.1040m/z	477.104	6.05725	neg	Apigenin 4'-glucoside	LMPK12110349	Phenylpropanoids and polyketides	Flavonoids	Flavonoid glycosides
11.51_526.3518m/z	526.352	11.5135	neg	PC(O-16:0/0:0)	LMGP01060010	Lipids and lipid-like molecules	Glycerophospholipids	Glycerophosphocholines
7.93_227.1285m/z	227.128	7.9348	neg	Traumatic acid	HMDB0000933	Lipids and lipid-like molecules	Fatty Acyls	Fatty acids and conjugates
8.28_625.3459n	626.353	8.28122	pos	Glycochenodeoxycholic acid 3-glucuronide	HMDB0002579	Lipids and lipid-like molecules	Steroids and steroid derivatives	Steroidal glycosides
9.89_357.2785m/z	357.278	9.89167	pos	THA	LMFA01030822	Lipids and lipid-like molecules	Fatty Acyls	Fatty acids and conjugates
0.72_129.0425n	130.05	0.715417	pos	(R)-(+)-2-Pyrrolidone-5-carboxylic acid	63632	Unclassified	Unclassified	Unclassified
10.43_460.2690m/z	460.269	10.4297	pos	Pectachol	HMDB0039064	Phenylpropanoids and polyketides	Coumarins and derivatives	Unclassified
11.20_307.2264m/z	307.226	11.2	pos	Methyl 8-hydroxy-11E,17-Octadecadien-9-ynoate	LMFA01031056	Lipids and lipid-like molecules	Fatty Acyls	Fatty Acids and Conjugates
12.25_254.2476m/z	254.248	12.2479	pos	4E,6E,10Z-Hexadecatrien-1-ol	LMFA05000198	Lipids and lipid-like molecules	Fatty Acyls	Fatty alcohols
7.00_407.2077m/z	407.208	7.00358	neg	poststerone	LMST02030165	Lipids and lipid-like molecules	Sterol Lipids	Steroids
10.58_346.3312m/z	346.331	10.5792	pos	20-hydroxy-eicosanoic acid	LMFA01050075	Lipids and lipid-like molecules	Fatty Acyls	Fatty Acids and Conjugates
11.11_508.3395m/z	508.339	11.1058	pos	PC(17:1(9Z)/0:0)	LMGP01050126	Lipids and lipid-like molecules	Glycerophospholipids	Glycerophosphocholines
11.14_540.3310m/z	540.331	11.1369	neg	PE(19:0/0:0)	LMGP02050028	Lipids and lipid-like molecules	Glycerophospholipids	Glycerophosphoethanolamines
6.80_262.0627m/z	262.063	6.79745	pos	Desmethylflumazenil acid (Ro 15-6877)	2729	Unclassified	Unclassified	Unclassified
7.40_307.2013m/z	307.201	7.40472	pos	Dihydroferuperine	HMDB0040700	Organoheterocyclic compounds	Piperidines	N-acylpiperidines
0.74_104.0709m/z	104.071	0.7432	pos	Dimethylglycine	277	Organic acids and derivatives	Carboxylic acids and derivatives	Amino acids, peptides, and analogues
12.58_210.1851m/z	210.185	12.5761	pos	(E)-5,8-Megastigmadien-4-one	HMDB0034671	Organic oxygen compounds	Organooxygen compounds	Carbonyl compounds
4.86_180.0654m/z	180.065	4.86212	pos	Hippuric acid	1301	Benzenoids	Benzene and substituted derivatives	Benzoic acids and derivatives
6.22_176.0705m/z	176.071	6.21968	pos	Indoleacetic acid	HMDB0000197	Organoheterocyclic compounds	Indoles and derivatives	Indolyl carboxylic acids and derivatives
6.33_137.0232m/z	137.023	6.33183	neg	Salicylic acid	HMDB0001895	Benzenoids	Benzene and substituted derivatives	Benzoic acids and derivatives
10.89_566.3211m/z	566.321	10.8889	pos	LysoPC(20:4(8Z,11Z,14Z,17Z))	HMDB0010396	Lipids and lipid-like molecules	Glycerophospholipids	Glycerophosphocholines
11.29_540.3309m/z	540.331	11.2907	neg	1-(2-methoxy-6Z-octadecenyl)-sn-glycero-3-phosphoethanolamine	LMGP02060020	Lipids and lipid-like molecules	Glycerophospholipids	Glycerophosphoethanolamines
7.12_461.1094m/z	461.109	7.1247	neg	Torachrysone 8-(6-oxalylglucoside)	HMDB0039135	Organic oxygen compounds	Organooxygen compounds	Carbohydrates and carbohydrate conjugates
8.90_301.2846m/z	301.285	8.90282	pos	Prosafrinine	LMSP01080051	Lipids and lipid-like molecules	Sphingolipids	Sphingoid bases
0.72_104.1073m/z	104.107	0.715417	pos	Choline	56	Organic nitrogen compounds	Organonitrogen compounds	Quaternary ammonium salts
10.81_310.2141n	293.211	10.8098	pos	13(S)-HpOTrE	36052	Unclassified	Unclassified	Unclassified
6.30_308.1853m/z	308.185	6.30492	pos	Laurenobiolide	HMDB0036771	Lipids and lipid-like molecules	Prenol lipids	Terpene lactones
8.90_230.2475m/z	230.247	8.90282	pos	Xestoaminol C	53933	Lipids and lipid-like molecules	Sphingolipids	Sphingoid bases
0.75_274.1044m/z	274.104	0.750783	neg	N2-gamma-Glutamylglutamine	HMDB0011738	Organic acids and derivatives	Carboxylic acids and derivatives	Amino acids, peptides, and analogues
11.03_225.1118m/z	225.112	11.0272	pos	Diplosporin	87137	Organoheterocyclic compounds	Pyrans	Pyranones and derivatives
13.95_467.3741m/z	467.374	13.9535	neg	(5Z,9Z)-2-methoxy-hexacosadienoic acid	LMFA01080023	Lipids and lipid-like molecules	Fatty Acyls	Fatty Acids and Conjugates
7.54_314.2322m/z	314.232	7.5405	pos	Tanacetol B	HMDB0035075	Lipids and lipid-like molecules	Prenol lipids	Sesquiterpenoids
9.89_209.1170m/z	209.117	9.89167	pos	(Z)-3-Oxo-2-(2-pentenyl)-1-cyclopenteneacetic acid	HMDB0030197	Organic oxygen compounds	Organooxygen compounds	Carbonyl compounds
13.44_280.2400n	281.247	13.4411	pos	Mangiferic acid	HMDB0029800	Lipids and lipid-like molecules	Fatty Acyls	Lineolic acids and derivatives
5.15_153.0182m/z	153.018	5.14825	neg	2,6-Dihydroxybenzoic acid	HMDB0013676	Benzenoids	Benzene and substituted derivatives	Benzoic acids and derivatives
6.37_595.3484m/z	595.348	6.37172	pos	(-)-Stercobilin	HMDB0240259	Organoheterocyclic compounds	Tetrapyrroles and derivatives	Bilirubins
7.12_302.2323m/z	302.232	7.11662	pos	2,6 dimethylheptanoyl carnitine	LMFA07070029	Lipids and lipid-like molecules	Fatty Acyls	Fatty acid esters
10.03_389.2683m/z	389.268	10.0265	pos	1α-hydroxy-25,26,27-trinorvitamin D3 24-carboxylic acid	41963	Unclassified	Unclassified	Unclassified
10.60_195.1015m/z	195.101	10.5953	pos	Butyl salicylate	HMDB0040730	Benzenoids	Benzene and substituted derivatives	Benzoic acids and derivatives
11.53_524.3359m/z	524.336	11.5306	neg	PC(P-16:0/0:0)	LMGP01070006	Lipids and lipid-like molecules	Glycerophospholipids	Glycerophosphocholines
4.21_118.0653m/z	118.065	4.21108	pos	Indole	HMDB0000738	Organoheterocyclic compounds	Indoles and derivatives	Indoles
7.00_302.2323m/z	302.232	6.99882	pos	Nonanoylcarnitine	LMFA07070082	Lipids and lipid-like molecules	Fatty Acyls	Fatty acid esters
10.85_285.2072m/z	285.207	10.8512	neg	Hexadecanedioic acid	5642	Lipids and lipid-like molecules	Fatty Acyls	Fatty acids and conjugates
4.16_507.0972m/z	507.097	4.15962	neg	6-[2,3-dihydroxy-5-({[2,3,5-trihydroxy-6-(hydroxymethyl)oxan-4-yl]oxy}carbonyl)phenoxy]-3,4,5-trihydroxyoxane-2-carboxylic acid	HMDB0133148	Phenylpropanoids and polyketides	Tannins	Hydrolyzable tannins
6.38_407.2076m/z	407.208	6.383	neg	17a,21-Dihydroxy-5b-pregnane-3,11,20-trione	HMDB0006758	Lipids and lipid-like molecules	Steroids and steroid derivatives	Hydroxysteroids
8.85_556.3259m/z	556.326	8.8453	neg	PS(O-18:0/0:0)	LMGP03060002	Lipids and lipid-like molecules	Glycerophospholipids	Glycerophosphoserines
0.82_326.0881m/z	326.088	0.82195	neg	4-Hydroxyphenylacetylglutamic acid	HMDB0006061	Organic acids and derivatives	Carboxylic acids and derivatives	Amino acids, peptides, and analogues
10.02_593.1306m/z	593.131	10.0166	neg	3''-O-Caffeoylcosmosiin	HMDB0037345	Phenylpropanoids and polyketides	Flavonoids	Flavonoid glycosides
10.56_382.2712m/z	382.271	10.562	pos	Sphinganine 1-phosphate	HMDB0001383	Lipids and lipid-like molecules	Sphingolipids	Phosphosphingolipids
10.74_339.2680m/z	339.268	10.7442	pos	3-(2,4-Cyclopentadien-1-ylidene)-5alpha-androstan-17beta-ol	70417	Unclassified	Unclassified	Unclassified
9.96_302.3051m/z	302.305	9.95863	pos	Enigmol	53958	Lipids and lipid-like molecules	Sphingolipids	Sphingoid bases
10.64_463.3069m/z	463.307	10.6424	neg	11'-Carboxy-alpha-chromanol	HMDB0012515	Lipids and lipid-like molecules	Prenol lipids	Sesquiterpenoids
11.17_277.2160m/z	277.216	11.1679	pos	17-hydroxy-linolenic acid	LMFA02000239	Lipids and lipid-like molecules	Fatty Acyls	Octadecanoids
11.19_614.3467m/z	614.347	11.1879	neg	OHOOA-PE	LMGP20020046	Lipids and lipid-like molecules	Glycerophospholipids	Oxidized glycerophospholipids
5.57_206.0816m/z	206.082	5.57467	neg	N-Acetyl-L-phenylalanine	34536	Organic acids and derivatives	Carboxylic acids and derivatives	Amino acids, peptides, and analogues
5.83_584.2632n	585.27	5.82862	pos	Bilirubin	HMDB0000054	Organoheterocyclic compounds	Tetrapyrroles and derivatives	Bilirubins
5.95_204.0659m/z	204.066	5.95413	neg	Cinnamoylglycine	34534	Organic acids and derivatives	Carboxylic acids and derivatives	Amino acids, peptides, and analogues
6.68_459.0937m/z	459.094	6.67617	neg	6-(3,4-dihydroxy-6-methyl-5-oxooxan-2-yl)-5,7-dihydroxy-2-(4-hydroxyphenyl)-4H-chromen-4-one	HMDB0127340	Phenylpropanoids and polyketides	Flavonoids	Flavonoid glycosides
9.99_616.1763m/z	616.176	9.99218	pos	Pelargonidin 3-sophoroside	HMDB0033679	Phenylpropanoids and polyketides	Flavonoids	Flavonoid glycosides
4.60_295.1286m/z	295.129	4.59557	pos	Tyrosyl-Hydroxyproline	HMDB0029106	Organic acids and derivatives	Carboxylic acids and derivatives	Amino acids, peptides, and analogues
5.25_367.0123m/z	367.012	5.25172	neg	[5,7-dihydroxy-2-(3-hydroxyphenyl)-4-oxo-3,4-dihydro-2H-1-benzopyran-3-yl]oxidanesulfonic acid	HMDB0125288	Phenylpropanoids and polyketides	Flavonoids	Sulfated flavonoids
7.86_584.2632n	585.27	7.85903	pos	4E,15Z-Bilirubin IXa	HMDB0000488	Organoheterocyclic compounds	Tetrapyrroles and derivatives	Bilirubins
11.23_504.3074m/z	504.307	11.2324	pos	LysoPE(0:0/20:3(11Z,14Z,17Z))	HMDB0011484	Lipids and lipid-like molecules	Glycerophospholipids	Glycerophosphoethanolamines
11.72_507.3688n	508.376	11.7151	pos	PC(O-18:1(11Z)/0:0)	LMGP01060034	Lipids and lipid-like molecules	Glycerophospholipids	Glycerophosphocholines
11.95_385.2597m/z	385.26	11.9476	neg	PGE1 alcohol	LMFA03010053	Lipids and lipid-like molecules	Fatty Acyls	Eicosanoids
11.06_294.2426m/z	294.243	11.0583	pos	5,8,11,14-octadecatetraenoic acid	LMFA01030354	Lipids and lipid-like molecules	Fatty Acyls	Fatty Acids and Conjugates
5.40_260.1855m/z	260.185	5.40433	pos	L-Hexanoylcarnitine	HMDB0000756	Lipids and lipid-like molecules	Fatty Acyls	Fatty acid esters
5.51_264.0878m/z	264.088	5.50552	neg	alpha-Hydroxy-1-methyl-1H-indole-3-propanoic acid	HMDB0038338	Organoheterocyclic compounds	Indoles and derivatives	Indolyl carboxylic acids and derivatives
10.60_219.1742m/z	219.174	10.5953	pos	Tuberonone	HMDB0039688	Lipids and lipid-like molecules	Prenol lipids	Sesquiterpenoids
11.07_828.5757m/z	828.576	11.0677	neg	PC(16:0/20:3(8Z,11Z,14Z))	LMGP01010627	Lipids and lipid-like molecules	Glycerophospholipids	Glycerophosphocholines
11.97_278.2476m/z	278.248	11.9737	pos	Obscuraminol A	LMSP01080035	Lipids and lipid-like molecules	Sphingolipids	Sphingoid bases
12.58_198.1851m/z	198.185	12.5761	pos	12-amino-dodecanoic acid	LMFA01100005	Lipids and lipid-like molecules	Fatty Acyls	Fatty Acids and Conjugates
12.81_271.2279m/z	271.228	12.8131	neg	2-hydroxyhexadecanoic acid	34495	Lipids and lipid-like molecules	Fatty Acyls	Fatty acids and conjugates
9.35_253.1444m/z	253.144	9.34583	neg	C75	44901	Unclassified	Unclassified	Unclassified
0.28_121.0650m/z	121.065	0.283967	pos	p-Tolualdehyde	66526	Benzenoids	Benzene and substituted derivatives	Benzoyl derivatives
11.26_239.1638m/z	239.164	11.2626	pos	(6R,8Z)-6-Hydroxy-3-oxotetradecenoic acid	HMDB0062363	Unclassified	Unclassified	Unclassified
11.31_479.3011n	480.308	11.3079	pos	LysoPE(0:0/18:1(11Z))	HMDB0011475	Lipids and lipid-like molecules	Glycerophospholipids	Glycerophosphoethanolamines
13.08_256.2632m/z	256.263	13.0802	pos	C16 Sphinganine	LMSP01040001	Lipids and lipid-like molecules	Sphingolipids	Sphingoid bases
13.82_180.1512n	198.185	13.8185	pos	(3Z,6Z,9Z)-dodecatrienol	LMFA05000097	Lipids and lipid-like molecules	Fatty Acyls	Fatty alcohols
8.16_181.0858m/z	181.086	8.1643	pos	1-(2,4-Dihydroxyphenyl)-1-butanone	88210	Organic oxygen compounds	Organooxygen compounds	Carbonyl compounds
0.27_152.1200n	153.127	0.270117	pos	Limonene-1,2-epoxide	41092	Organoheterocyclic compounds	Oxepanes	Unclassified
0.79_192.0261n	191.019	0.793467	neg	Citric acid	HMDB0000094	Organic acids and derivatives	Carboxylic acids and derivatives	Tricarboxylic acids and derivatives
4.12_146.0600m/z	146.06	4.11997	pos	1H-Indole-3-carboxaldehyde	HMDB0029737	Organoheterocyclic compounds	Indoles and derivatives	Indoles
4.16_204.0891n	203.082	4.15962	neg	L-Tryptophan	33	Organoheterocyclic compounds	Indoles and derivatives	Indolyl carboxylic acids and derivatives
8.23_443.1561m/z	443.156	8.22768	neg	3,4,5-trihydroxy-6-{[1-(4-methoxyphenyl)-4-methyl-3-oxopentyl]oxy}oxane-2-carboxylic acid	HMDB0132960	Lipids and lipid-like molecules	Fatty Acyls	Fatty acyl glycosides
10.89_280.2633m/z	280.263	10.8889	pos	Linoleamide	43435	Lipids and lipid-like molecules	Fatty Acyls	Fatty amides
12.31_365.2695m/z	365.27	12.3103	neg	Pregnanediol	HMDB0004025	Lipids and lipid-like molecules	Steroids and steroid derivatives	Pregnane steroids
14.60_425.3638m/z	425.364	14.6017	neg	16Z-pentacosenoic acid	LMFA01030418	Lipids and lipid-like molecules	Fatty Acyls	Fatty Acids and Conjugates
4.38_259.1298m/z	259.13	4.37923	neg	gamma-Glutamylisoleucine	HMDB0011170	Organic acids and derivatives	Carboxylic acids and derivatives	Amino acids, peptides, and analogues
5.69_275.1308m/z	275.131	5.69252	pos	Chlorpheniramine	1734	Organoheterocyclic compounds	Pyridines and derivatives	Pheniramines
8.82_512.3344m/z	512.334	8.82163	pos	PA(8:0/13:0)	HMDB0115484	Lipids and lipid-like molecules	Glycerophospholipids	Glycerophosphates
10.87_374.2816n	357.278	10.8747	pos	3alpha-Hydroxy-5beta-chol-14-en-24-oic Acid	LMST04010211	Unclassified	Unclassified	Unclassified
10.95_253.1795m/z	253.18	10.9519	pos	Piperalol	HMDB0035767	Organic oxygen compounds	Organooxygen compounds	Alcohols and polyols
12.21_568.3621m/z	568.362	12.2071	neg	PC(O-16:0/2:0)	LMGP01020046	Lipids and lipid-like molecules	Glycerophospholipids	Glycerophosphocholines
13.34_212.2005m/z	212.201	13.343	pos	13-amino-tridecanoic acid	LMFA01100006	Lipids and lipid-like molecules	Fatty Acyls	Fatty Acids and Conjugates
14.87_319.2628m/z	319.263	14.8748	pos	Arachidonic Acid methyl ester	62953	Unclassified	Unclassified	Unclassified
7.79_180.1746m/z	180.175	7.794	pos	Rimantadine	43325	Organic nitrogen compounds	Organonitrogen compounds	Amines
4.38_172.9904m/z	172.99	4.37923	neg	Phenol sulphate	HMDB0060015	Organic acids and derivatives	Organic sulfuric acids and derivatives	Arylsulfates
6.46_301.1181m/z	301.118	6.45722	pos	5-NITRO-2-PHENYLPROPYLAMINOBENZOIC ACID [NPPB]	44306	Unclassified	Unclassified	Unclassified
6.78_464.1915m/z	464.192	6.78038	pos	Etodolac acyl glucuronide	HMDB0060916	Organic oxygen compounds	Organooxygen compounds	Carbohydrates and carbohydrate conjugates
8.90_210.1619n	228.196	8.90282	pos	6-Tridecynoic acid	74256	Lipids and lipid-like molecules	Fatty Acyls	Fatty Acids and Conjugates
9.46_582.2475n	583.255	9.4632	pos	Biliverdin	HMDB0001008	Organoheterocyclic compounds	Tetrapyrroles and derivatives	Bilirubins
9.56_372.2661n	373.273	9.56365	pos	3alpha-Hydroxy-5beta-chola-7,9(11)-dien-24-oic Acid	LMST04010330	Unclassified	Unclassified	Unclassified
10.83_309.2072m/z	309.207	10.8338	neg	trans-EKODE-(E)-Ib	35761	Unclassified	Unclassified	Unclassified
4.73_246.1698m/z	246.17	4.73107	pos	2-Methylbutyroylcarnitine	HMDB0000378	Lipids and lipid-like molecules	Fatty Acyls	Fatty acid esters
5.69_205.0738n	206.081	5.69252	pos	5-Methoxyindoleacetate	7016	Organoheterocyclic compounds	Indoles and derivatives	Indolyl carboxylic acids and derivatives
5.98_286.2011m/z	286.201	5.9811	pos	3-hydroxyoctanoyl carnitine	HMDB0061634	Lipids and lipid-like molecules	Fatty Acyls	Fatty acid esters
6.95_337.0386m/z	337.039	6.95187	neg	[3-(2,5-dihydroxyphenyl)-3-oxo-1-phenylpropoxy]sulfonic acid	HMDB0135370	Phenylpropanoids and polyketides	Linear 1,3-diarylpropanoids	Chalcones and dihydrochalcones
10.92_277.1796m/z	277.18	10.9197	pos	Cyclandelate	HMDB0015586	Benzenoids	Benzene and substituted derivatives	Unclassified
11.60_616.3623m/z	616.362	11.5996	neg	PHOHA-PC	LMGP20010012	Lipids and lipid-like molecules	Glycerophospholipids	Oxidized glycerophospholipids
13.98_180.1512n	198.185	13.9774	pos	3,6,8-dodecatrien-1-ol	LMFA05000058	Lipids and lipid-like molecules	Fatty Acyls	Fatty alcohols
3.26_232.1541m/z	232.154	3.25692	pos	Butyryl-L-carnitine	964	Lipids and lipid-like molecules	Fatty Acyls	Fatty acid esters
4.10_204.1130m/z	204.113	4.10478	pos	Aminoantipyrine	24054	Unclassified	Unclassified	Unclassified
4.57_211.0606m/z	211.061	4.56672	neg	3,4-Dihydroxyphenylacetone	HMDB0031132	Benzenoids	Benzene and substituted derivatives	Phenylpropanes
6.31_351.0178m/z	351.018	6.31462	neg	[4-(5,7-dihydroxy-4-oxo-3,4-dihydro-2H-1-benzopyran-2-yl)phenyl]oxidanesulfonic acid	HMDB0128084	Phenylpropanoids and polyketides	Flavonoids	Flavans
9.79_590.3102n	591.317	9.78937	pos	D-Urobilinogen	HMDB0004158	Organoheterocyclic compounds	Tetrapyrroles and derivatives	Bilirubins
1.38_132.1019m/z	132.102	1.37947	pos	L-Alloisoleucine	58006	Organic acids and derivatives	Carboxylic acids and derivatives	Amino acids, peptides, and analogues
10.21_299.2823n	300.289	10.2136	pos	L-threo-Sphingosine C-18	45278	Unclassified	Unclassified	Unclassified
5.80_317.1142m/z	317.114	5.79842	neg	(2S,4R)-4-(9H-Pyrido[3,4-b]indol-1-yl)-1,2,4-butanetriol	HMDB0035191	Alkaloids and derivatives	Harmala alkaloids	Unclassified
6.21_433.1140m/z	433.114	6.21105	neg	3,4,5-trihydroxy-6-(2-oxo-1,2-diphenylethoxy)oxane-2-carboxylic acid	HMDB0135189	Phenylpropanoids and polyketides	Stilbenes	Stilbene glycosides
6.41_346.2142n	347.221	6.40597	pos	algestone	LMST02030171	Lipids and lipid-like molecules	Sterol Lipids	Steroids
7.92_357.0618m/z	357.062	7.91753	neg	PSOROMIC ACID	43642	Unclassified	Unclassified	Unclassified
10.33_323.2213m/z	323.221	10.3305	pos	(8)-Gingerol	71735	Benzenoids	Phenols	Methoxyphenols
10.58_286.3101m/z	286.31	10.5792	pos	Spisulosine	53932	Lipids and lipid-like molecules	Sphingolipids	Sphingoid bases
11.07_830.5922m/z	830.592	11.0677	neg	PE(17:0/22:2(13Z,16Z))	LMGP02010559	Lipids and lipid-like molecules	Glycerophospholipids	Glycerophosphoethanolamines
11.34_528.3082m/z	528.308	11.3387	pos	LysoPE(0:0/22:5(7Z,10Z,13Z,16Z,19Z))	HMDB0011495	Lipids and lipid-like molecules	Glycerophospholipids	Glycerophosphoethanolamines
13.10_328.2398n	329.247	13.0954	pos	DHA	LMFA01030185	Lipids and lipid-like molecules	Steroids and steroid derivatives	Androstane steroids
13.99_228.1956m/z	228.196	13.9929	pos	9-tridecynoic acid	LMFA01030602	Lipids and lipid-like molecules	Fatty Acyls	Fatty Acids and Conjugates
6.87_353.0337m/z	353.034	6.86558	neg	Dihydronaringenin-O-sulphate	HMDB0059996	Phenylpropanoids and polyketides	Linear 1,3-diarylpropanoids	Chalcones and dihydrochalcones
8.33_243.1589m/z	243.159	8.33207	pos	(3S,5R,6R,7E)-3,5,6-Trihydroxy-7-megastigmen-9-one	93389	Lipids and lipid-like molecules	Prenol lipids	Sesquiterpenoids
13.93_256.2268m/z	256.227	13.9291	pos	Curcumadiol	HMDB0038136	Lipids and lipid-like molecules	Prenol lipids	Sesquiterpenoids
6.59_164.1070m/z	164.107	6.59377	pos	N-(2-Phenylethyl)-acetamide	66516	Unclassified	Unclassified	Unclassified
0.78_118.0864m/z	118.086	0.784717	pos	Betaine	HMDB0000043	Organic acids and derivatives	Carboxylic acids and derivatives	Amino acids, peptides, and analogues
11.19_311.2228m/z	311.223	11.1879	neg	13(S)-HpODE	36036	Lipids and lipid-like molecules	Fatty Acyls	Lineolic acids and derivatives
11.80_262.2293n	280.263	11.7962	pos	6-[3]-ladderane-1-hexanol	LMFA05000065	Lipids and lipid-like molecules	Fatty Acyls	Fatty alcohols
13.82_214.1799m/z	214.18	13.8185	pos	7Z,9E-dodecadienoic acid	LMFA01030237	Lipids and lipid-like molecules	Fatty Acyls	Fatty Acids and Conjugates
5.13_151.0389m/z	151.039	5.13102	neg	3-Hydroxyphenylacetic acid	HMDB0000440	Benzenoids	Phenols	1-hydroxy-4-unsubstituted benzenoids
6.37_313.0368m/z	313.037	6.36603	neg	7-hydroxy-6-methoxy-3-(1,2,5-trihydroxy-4-oxocyclohexa-2,5-dien-1-yl)-4H-chromen-4-one	HMDB0125005	Organoheterocyclic compounds	Benzopyrans	1-benzopyrans
9.60_323.2228m/z	323.223	9.60483	neg	estrane-3alpha,17alpha-diol	LMST02010019	Unclassified	Unclassified	Unclassified
10.81_275.2004m/z	275.2	10.8098	pos	6-[5]-ladderane-hexanoic acid	74890	Lipids and lipid-like molecules	Fatty Acyls	Fatty Acids and Conjugates
13.82_208.1461n	226.18	13.8185	pos	2,2,6,7-Tetramethylbicyclo[4.3.0]nona-1(9),4-diene-7,8-diol	HMDB0036686	Organic oxygen compounds	Organooxygen compounds	Alcohols and polyols
14.43_292.2761n	310.31	14.4301	pos	Geranylcitronellol	HMDB0032147	Lipids and lipid-like molecules	Prenol lipids	Diterpenoids
6.40_349.0025m/z	349.003	6.40022	neg	{3-hydroxy-5-oxo-2-[3-(sulfooxy)phenyl]-5H-chromen-7-yl}oxidanium	HMDB0125156	Unclassified	Unclassified	Unclassified
10.40_208.1826n	209.19	10.3981	pos	2-Cyclotetradecen-1-one	HMDB0039884	Organic oxygen compounds	Organooxygen compounds	Carbonyl compounds
12.03_365.2696m/z	365.27	12.0338	neg	5alpha-Pregnane-3alpha,20alpha-diol	HMDB0060409	Lipids and lipid-like molecules	Steroids and steroid derivatives	Pregnane steroids
2.98_232.1541m/z	232.154	2.97877	pos	Isobutyryl carnitine	34492	Unclassified	Unclassified	Unclassified
5.80_333.0079m/z	333.008	5.79842	neg	[3-(7-hydroxy-4-oxo-4H-chromen-2-yl)phenyl]oxidanesulfonic acid	HMDB0133344	Phenylpropanoids and polyketides	Flavonoids	Flavones
9.00_290.2687m/z	290.269	9.00045	pos	16-Hydroxy hexadecanoic acid	HMDB0006294	Lipids and lipid-like molecules	Fatty Acyls	Fatty acids and conjugates
1.18_118.0420n	136.076	1.1809	pos	Benzofuran	70116	Organoheterocyclic compounds	Benzofurans	Unclassified
11.03_314.3413m/z	314.341	11.0272	pos	2-amino-14,16-dimethyloctadecan-3-ol	53931	Unclassified	Unclassified	Unclassified
11.51_313.2368m/z	313.237	11.5084	pos	9,10,18-TriHOME(12)	LMFA02000222	Lipids and lipid-like molecules	Fatty Acyls	Octadecanoids
13.82_228.1955m/z	228.196	13.8185	pos	10-tridecynoic acid	LMFA01030603	Lipids and lipid-like molecules	Fatty Acyls	Fatty Acids and Conjugates
8.71_437.1614m/z	437.161	8.70728	neg	3,4,5-trihydroxy-6-{[(1E)-5-oxo-1,7-diphenylhept-1-en-3-yl]oxy}oxane-2-carboxylic acid	HMDB0133936	Phenylpropanoids and polyketides	Diarylheptanoids	Linear diarylheptanoids
9.81_592.3259n	593.333	9.80653	pos	Mesobilirubinogen	HMDB0001898	Organoheterocyclic compounds	Tetrapyrroles and derivatives	Bilirubins
11.32_478.2941m/z	478.294	11.3249	neg	LysoPE(18:1(9Z)/0:0)	HMDB0011506	Lipids and lipid-like molecules	Glycerophospholipids	Glycerophosphoethanolamines
11.64_277.1796m/z	277.18	11.6354	pos	Buddledin A	67850	Unclassified	Unclassified	Unclassified
11.68_509.3480n	510.355	11.6832	pos	1-heptadecanoyl-sn-glycero-3-phosphocholine	24068	Unclassified	Unclassified	Unclassified
12.79_279.2316m/z	279.232	12.7911	pos	Alpha-Linolenic acid	HMDB0001388	Lipids and lipid-like molecules	Fatty Acyls	Lineolic acids and derivatives
13.06_200.1644m/z	200.164	13.065	pos	7-undecynoic acid	LMFA01030615	Lipids and lipid-like molecules	Fatty Acyls	Fatty Acids and Conjugates
7.21_337.0385m/z	337.039	7.21073	neg	{5-[(E)-2-(3,5-dihydroxyphenyl)ethenyl]-2-methoxyphenyl}oxidanesulfonic acid	HMDB0134587	Phenylpropanoids and polyketides	Stilbenes	Unclassified
8.04_567.3175m/z	567.318	8.0378	neg	Deoxycholic acid 3-glucuronide	LMST05010046	Lipids and lipid-like molecules	Steroids and steroid derivatives	Steroidal glycosides
10.98_200.2007m/z	200.201	10.9817	pos	dodecanamide	LMFA08010001	Lipids and lipid-like molecules	Fatty Acyls	Fatty amides
11.39_260.2006m/z	260.201	11.3853	pos	Venlafaxine	HMDB0005016	Benzenoids	Phenol ethers	Anisoles
11.39_323.2227m/z	323.223	11.3933	neg	2,3-Dinor-TXB1	LMFA03030012	Lipids and lipid-like molecules	Fatty Acyls	Eicosanoids
13.44_808.5821m/z	808.582	13.4411	pos	PC(16:0/20:2(11Z,14Z))	HMDB0007979	Lipids and lipid-like molecules	Glycerophospholipids	Glycerophosphocholines
4.80_122.0966m/z	122.097	4.7955	pos	N,N-Dimethylaniline	64944	Organic nitrogen compounds	Organonitrogen compounds	Amines
5.22_187.1208n	170.117	5.21832	pos	(E)-2-Butenyl-4-methyl-threonine	69263	Unclassified	Unclassified	Unclassified
5.40_187.0061m/z	187.006	5.40407	neg	p-Toluenesulfonic acid	HMDB0059933	Benzenoids	Benzene and substituted derivatives	Benzenesulfonic acids and derivatives
7.71_209.0807m/z	209.081	7.71022	pos	DL-Benzylsuccinic acid	44740	Unclassified	Unclassified	Unclassified
8.07_435.1458m/z	435.146	8.07225	neg	3,4,5-trihydroxy-6-{[(6E)-3-oxo-1,7-diphenylhepta-4,6-dien-1-yl]oxy}oxane-2-carboxylic acid	HMDB0133920	Phenylpropanoids and polyketides	Diarylheptanoids	Linear diarylheptanoids
9.74_374.2818n	357.278	9.74047	pos	(20S,22E)-3beta-Hydroxy-5alpha-chol-22-en-24-oic Acid	LMST04010324	Unclassified	Unclassified	Unclassified
1.13_151.0250m/z	151.025	1.12578	neg	Xanthine	HMDB0000292	Organoheterocyclic compounds	Imidazopyrimidines	Purines and purine derivatives
10.33_234.1254n	235.133	10.3305	pos	Dehydrooreadone	HMDB0036046	Organoheterocyclic compounds	Naphthofurans	Unclassified
10.82_447.2754m/z	447.275	10.8163	neg	(+)-Scalarin	LMPR0105060001	Lipids and lipid-like molecules	Prenol lipids	Isoprenoids
2.23_164.0706m/z	164.071	2.2286	neg	L-Phenylalanine	HMDB0000159	Organic acids and derivatives	Carboxylic acids and derivatives	Amino acids, peptides, and analogues
6.38_593.3347m/z	593.335	6.383	neg	L-Urobilin	HMDB0004159	Unclassified	Unclassified	Unclassified
8.11_328.2479m/z	328.248	8.11447	pos	Sterebin A	HMDB0035337	Lipids and lipid-like molecules	Prenol lipids	Sesquiterpenoids
8.35_437.1617m/z	437.162	8.34812	neg	3,4,5-trihydroxy-6-{[(6E)-3-oxo-1,7-diphenylhept-6-en-1-yl]oxy}oxane-2-carboxylic acid	HMDB0133938	Phenylpropanoids and polyketides	Diarylheptanoids	Linear diarylheptanoids
9.26_243.1599m/z	243.16	9.25948	neg	1,11-Undecanedicarboxylic acid	6622	Lipids and lipid-like molecules	Fatty Acyls	Fatty acids and conjugates
9.56_344.2793m/z	344.279	9.56365	pos	Dodecanoylcarnitine	34490	Lipids and lipid-like molecules	Fatty Acyls	Fatty acid esters
12.79_268.2633m/z	268.263	12.7911	pos	C17 Sphingosine	LMSP01040002	Lipids and lipid-like molecules	Sphingolipids	Sphingoid bases
14.23_265.2523m/z	265.252	14.2254	pos	9,12,15-Octadecatrien-1-ol	46167	Lipids and lipid-like molecules	Fatty Acyls	Fatty alcohols
2.88_356.0988m/z	356.099	2.88398	neg	2-Methoxyacetaminophen glucuronide	HMDB0240215	Organic oxygen compounds	Organooxygen compounds	Carbohydrates and carbohydrate conjugates
6.35_310.2010m/z	310.201	6.35463	pos	(2E,5Z,7E)-decatrienoylcarnitine	LMFA07070016	Lipids and lipid-like molecules	Fatty Acyls	Fatty esters
6.42_539.2501m/z	539.25	6.4175	neg	Tetrahydroaldosterone-3-glucuronide	HMDB0010357	Lipids and lipid-like molecules	Steroids and steroid derivatives	Steroidal glycosides
9.31_288.2895m/z	288.289	9.31332	pos	Heptadecanoic acid	HMDB0002259	Lipids and lipid-like molecules	Fatty Acyls	Fatty acids and conjugates
9.56_324.2298n	307.226	9.56365	pos	methyl-10-hydroperoxy-8E,12Z,15Z-octadecatrienoate	LMFA01040038	Lipids and lipid-like molecules	Fatty Acyls	Fatty Acids and Conjugates
0.34_154.1357n	137.132	0.339467	pos	(±)-Borneol	90343	Unclassified	Unclassified	Unclassified
11.14_528.3084m/z	528.308	11.1369	pos	LysoPE(22:5(7Z,10Z,13Z,16Z,19Z)/0:0)	HMDB0011525	Lipids and lipid-like molecules	Glycerophospholipids	Glycerophosphoethanolamines
13.80_190.1357n	208.169	13.8043	pos	xi-3-(4-Isopropylphenyl)-2-methylpropanal	92581	Lipids and lipid-like molecules	Prenol lipids	Monoterpenoids
5.57_447.0935m/z	447.094	5.57467	neg	Naringenin-7-O-β-D-Glucuronide	44838	Unclassified	Unclassified	Unclassified
7.33_269.1396m/z	269.14	7.33148	neg	(8alpha,10beta,11beta)-3-Hydroxy-4,15-dinor-1(5)-xanthen-12,8-olide	HMDB0037244	Organoheterocyclic compounds	Lactones	Gamma butyrolactones
7.47_349.0026m/z	349.003	7.4693	neg	[4-(5,7-dihydroxy-4-oxo-4H-chromen-3-yl)phenyl]oxidanesulfonic acid	HMDB0129972	Phenylpropanoids and polyketides	Isoflavonoids	Isoflav-2-enes
12.86_354.2767n	355.284	12.8562	pos	2-Linoleoyl Glycerol	63032	Unclassified	Unclassified	Unclassified
4.01_218.1286m/z	218.129	4.01398	pos	Harmalol	HMDB0029838	Alkaloids and derivatives	Harmala alkaloids	Unclassified
5.64_256.0943n	255.087	5.64332	neg	3-carboxy-4-methyl-5-(1-hydroxypropyl)-2-furanpropionic acid	LMFA01150060	Lipids and lipid-like molecules	Fatty Acyls	Fatty Acids and Conjugates
5.83_188.1644m/z	188.164	5.82862	pos	3S-aminodecanoic acid	35930	Lipids and lipid-like molecules	Fatty Acyls	Fatty Acids and Conjugates
8.03_374.2817n	357.278	8.02915	pos	12alpha-Hydroxy-5beta-chol-3-en-24-oic Acid	LMST04010213	Unclassified	Unclassified	Unclassified
9.46_304.2843m/z	304.284	9.4632	pos	3-hydroxypalmitic acid methyl ester	LMFA01050427	Lipids and lipid-like molecules	Fatty Acyls	Fatty Acids and Conjugates
10.75_392.2928n	437.291	10.7468	neg	3alpha,7alpha,12alpha-Trihydroxy-5alpha-cholan-24-al	LMST04010308	Unclassified	Unclassified	Unclassified
12.91_200.1644m/z	200.164	12.9051	pos	8-undecynoic acid	LMFA01030616	Lipids and lipid-like molecules	Fatty Acyls	Fatty Acids and Conjugates
13.34_198.1850m/z	198.185	13.343	pos	3Z,6E,8E-Dodecatrien-1-ol	LMFA05000162	Lipids and lipid-like molecules	Fatty Acyls	Fatty alcohols
13.82_244.1905m/z	244.19	13.8185	pos	Riesling acetal	HMDB0037562	Organoheterocyclic compounds	Tetrahydrofurans	Unclassified
14.11_383.3395n	384.347	14.1069	pos	N-stearoyl valine	75504	Lipids and lipid-like molecules	Fatty Acyls	Fatty amides
5.29_251.1024m/z	251.102	5.2858	pos	Seryltyrosine	HMDB0029051	Organic acids and derivatives	Carboxylic acids and derivatives	Amino acids, peptides, and analogues
6.31_409.2233m/z	409.223	6.31462	neg	Vanillin 3-(L-menthoxy)propane-1,2-diol acetal	HMDB0032553	Lipids and lipid-like molecules	Prenol lipids	Monoterpenoids
6.63_310.2009m/z	310.201	6.62792	pos	Acetylbalchanolide	HMDB0036693	Lipids and lipid-like molecules	Prenol lipids	Terpene lactones
7.21_481.1880m/z	481.188	7.21073	neg	Isoaustin	HMDB0030043	Organic oxygen compounds	Organooxygen compounds	Alcohols and polyols
8.23_349.0024m/z	349.002	8.22768	neg	[2-hydroxy-5-(7-hydroxy-4-oxo-4H-chromen-2-yl)phenyl]oxidanesulfonic acid	HMDB0133329	Phenylpropanoids and polyketides	Flavonoids	Flavones
1.18_123.0442m/z	123.044	1.1809	pos	Salicylaldehyde	66352	Organic oxygen compounds	Organooxygen compounds	Carbonyl compounds
10.26_239.1285m/z	239.129	10.2595	neg	Cucujolide IV	LMFA07040036	Lipids and lipid-like molecules	Fatty Acyls	Fatty esters
10.64_556.3258m/z	556.326	10.6424	neg	Scyphostatin A	LMSP01080060	Lipids and lipid-like molecules	Sphingolipids	Sphingoid bases
11.60_319.2278m/z	319.228	11.5996	neg	5(S)-HETE	45684	Lipids and lipid-like molecules	Fatty Acyls	Eicosanoids
6.76_185.0807m/z	185.081	6.76345	pos	3-Methoxy-4-hydroxyphenylethylene glycol	698	Unclassified	Unclassified	Unclassified
7.37_246.2425m/z	246.243	7.37068	pos	Myristic acid	LMFA01010014	Lipids and lipid-like molecules	Fatty Acyls	Fatty acids and conjugates
10.06_386.1727n	409.162	10.0609	pos	Porson	HMDB0030810	Phenylpropanoids and polyketides	Diarylheptanoids	Cyclic diarylheptanoids
10.78_400.3417m/z	400.342	10.7773	pos	L-Palmitoylcarnitine	HMDB0000222	Lipids and lipid-like molecules	Fatty Acyls	Fatty acid esters
11.48_438.2976m/z	438.298	11.4782	pos	CPA(18:0)	LMGP00000055	Lipids and lipid-like molecules	Glycerophospholipids	Glycerophosphates
15.16_593.4788m/z	593.479	15.1611	neg	Cohibin A	HMDB0031168	Lipids and lipid-like molecules	Fatty Acyls	Fatty alcohols
4.11_194.0450m/z	194.045	4.10812	neg	N-Acetyl-5-aminosalicylic acid	1146	Benzenoids	Benzene and substituted derivatives	Benzoic acids and derivatives
4.81_213.0089n	212.002	4.8057	neg	Indoxyl sulfate	HMDB0000682	Organic acids and derivatives	Organic sulfuric acids and derivatives	Arylsulfates
5.34_172.0969m/z	172.097	5.33785	neg	N-Acetylleucine	HMDB0011756	Organic acids and derivatives	Carboxylic acids and derivatives	Amino acids, peptides, and analogues
6.50_451.1411m/z	451.141	6.50375	neg	3,4,5-trihydroxy-6-{3-hydroxy-5-[(E)-2-(4-hydroxyphenyl)ethenyl]-2-[(1E)-3-methylbuta-1,3-dien-1-yl]phenoxy}oxane-2-carboxylic acid	HMDB0129028	Phenylpropanoids and polyketides	Stilbenes	Stilbene glycosides
6.85_205.1222m/z	205.122	6.84863	pos	(6S)-dehydrovomifoliol	LMPR0103050009	Lipids and lipid-like molecules	Prenol lipids	Sesquiterpenoids
0.79_243.0618m/z	243.062	0.793467	neg	Pseudouridine	HMDB0000767	Nucleosides, nucleotides, and analogues	Nucleoside and nucleotide analogues	Unclassified
10.18_316.3207m/z	316.321	10.1807	pos	Nonadecanoic acid	HMDB0000772	Lipids and lipid-like molecules	Fatty Acyls	Fatty acids and conjugates
11.17_569.3478n	570.355	11.1679	pos	Janthitrem C	95159	Organoheterocyclic compounds	Naphthopyrans	Unclassified
14.58_343.2628m/z	343.263	14.5828	pos	Docosahexaenoic Acid methyl ester	44958	Unclassified	Unclassified	Unclassified
15.00_324.3257m/z	324.326	14.9954	pos	6Z,8E-Heneicosadien-11-one	LMFA12000216	Lipids and lipid-like molecules	Fatty Acyls	Oxygenated hydrocarbons
5.87_405.1767m/z	405.177	5.8678	neg	1-O-(8R-hydroxy-8-methyl-3Z,9-decadienoyl)-beta-D-glucopyranose	LMFA13010039	Lipids and lipid-like molecules	Fatty Acyls	Fatty acyl glycosides
7.57_421.0604m/z	421.06	7.57295	neg	(2-hydroxy-2-{9-[(3-methylbut-2-enoyl)oxy]-2-oxo-2H,8H,9H-furo[2,3-h]chromen-8-yl}propoxy)sulfonic acid	HMDB0128927	Phenylpropanoids and polyketides	Coumarins and derivatives	Furanocoumarins
10.54_330.3363m/z	330.336	10.5449	pos	N,N-dimethyl-Safingol	53956	Lipids and lipid-like molecules	Sphingolipids	Sphingoid bases
10.99_500.2785m/z	500.279	10.9863	neg	PE(0:0/20:4(5Z,8Z,11Z,14Z))	LMGP02050051	Lipids and lipid-like molecules	Glycerophospholipids	Glycerophosphoethanolamines
12.20_324.2894m/z	324.289	12.1997	pos	Sagittariol	HMDB0036835	Lipids and lipid-like molecules	Prenol lipids	Diterpenoids
13.68_270.2788m/z	270.279	13.675	pos	C17 Sphinganine	LMSP01040003	Lipids and lipid-like molecules	Sphingolipids	Sphingoid bases
2.00_322.1428m/z	322.143	2.00122	pos	8,8-Dimethyl-2-phenyl-4H,8H-benzo[1,2-b:3,4-b']dipyran-4-one	LMPK12110020	Unclassified	Unclassified	Unclassified
5.64_211.0969m/z	211.097	5.64332	neg	5-Hydroxy-p-mentha-6,8-dien-2-one	HMDB0037011	Lipids and lipid-like molecules	Prenol lipids	Monoterpenoids
5.89_335.0234m/z	335.023	5.88505	neg	(2-benzyl-2,4,6-trihydroxy-2,3-dihydro-1-benzofuran-3-yl)oxidanesulfonic acid	HMDB0133592	Organoheterocyclic compounds	Coumarans	Unclassified
9.26_456.3317m/z	456.332	9.26362	pos	O-[(9Z)-17-carboxyheptadec-9-enoyl]carnitine	LMFA07070086	Lipids and lipid-like molecules	Fatty Acyls	Fatty esters
0.98_164.0473n	182.081	0.984867	pos	3-phenyloxirane-2-carboxylic acid	HMDB0126545	Organoheterocyclic compounds	Epoxides	Oxirane carboxylic acids and derivatives
10.01_288.2450n	271.242	10.0093	pos	Isoxeniaphyllenol	LMPR0104420003	Lipids and lipid-like molecules	Prenol lipids	Isoprenoids
11.43_235.1690m/z	235.169	11.4323	pos	Dehydrocurdione	HMDB0035407	Lipids and lipid-like molecules	Prenol lipids	Sesquiterpenoids
14.75_254.2111m/z	254.211	14.7545	pos	Curcumol	HMDB0038122	Lipids and lipid-like molecules	Prenol lipids	Sesquiterpenoids
4.60_312.0776n	313.085	4.59557	pos	Epithienamycin B	71661	Unclassified	Unclassified	Unclassified
6.66_332.2428m/z	332.243	6.66202	pos	3-hydroxydecanoyl carnitine	HMDB0061636	Lipids and lipid-like molecules	Fatty Acyls	Fatty acid esters
8.89_342.2635m/z	342.264	8.88673	pos	2-Hydroxylauroylcarnitine	LMFA07070032	Lipids and lipid-like molecules	Fatty Acyls	Fatty acid esters
9.51_368.2793m/z	368.279	9.51393	pos	11-deoxy-11-methylene-PGD2	LMFA03010103	Lipids and lipid-like molecules	Fatty Acyls	Eicosanoids
10.33_412.9667m/z	412.967	10.3287	neg	Perfluorooctanoic acid	HMDB0059587	Organohalogen compounds	Alkyl halides	Alkyl fluorides
11.34_295.2278m/z	295.228	11.3421	neg	9(S)-HODE	45662	Lipids and lipid-like molecules	Fatty Acyls	Lineolic acids and derivatives
13.99_214.1799m/z	214.18	13.9929	pos	8E,10E-dodecadienoic acid	LMFA01030238	Lipids and lipid-like molecules	Fatty Acyls	Fatty Acids and Conjugates
4.88_310.1758m/z	310.176	4.87897	pos	Tyrosyl-Lysine	HMDB0029110	Organic acids and derivatives	Carboxylic acids and derivatives	Amino acids, peptides, and analogues
5.45_350.1510m/z	350.151	5.45382	neg	Tryptophyl-Phenylalanine	HMDB0029090	Organic acids and derivatives	Carboxylic acids and derivatives	Amino acids, peptides, and analogues
7.12_528.2639m/z	528.264	7.1247	neg	N-[(3a,5b,7b)-7-hydroxy-24-oxo-3-(sulfoxy)cholan-24-yl]-Glycine	LMST05030012	Unclassified	Unclassified	Unclassified
9.70_432.2379m/z	432.238	9.6951	pos	Clausarinol	HMDB0041407	Phenylpropanoids and polyketides	Coumarins and derivatives	Pyranocoumarins
0.34_371.1008m/z	371.101	0.339467	pos	Eszopiclone	HMDB0014546	Organoheterocyclic compounds	Pyrrolopyrazines	Cyclopyrrolones
11.36_526.2940m/z	526.294	11.3591	neg	LysoPE(0:0/22:5(4Z,7Z,10Z,13Z,16Z))	HMDB0011494	Lipids and lipid-like molecules	Glycerophospholipids	Glycerophosphoethanolamines
5.37_184.0371n	185.044	5.37028	pos	2-(3,4,5-trihydroxyphenyl)acetic acid	HMDB0130405	Benzenoids	Phenols	Benzenetriols and derivatives
6.38_266.1033m/z	266.103	6.383	neg	Metaxalone	HMDB0014798	Benzenoids	Phenol ethers	Unclassified
6.80_167.0340m/z	167.034	6.79673	neg	3,4-Dihydroxybenzeneacetic acid	HMDB0001336	Benzenoids	Phenols	Benzenediols
8.02_401.0878m/z	401.088	8.02095	neg	Isokanugin	LMPK12112733	Lipids and lipid-like molecules	Polyketides	Flavonoids
8.95_512.2690m/z	512.269	8.94875	neg	Sulfolithocholylglycine	HMDB0002639	Lipids and lipid-like molecules	Steroids and steroid derivatives	Bile acids, alcohols and derivatives
11.60_313.2385m/z	313.239	11.5996	neg	11-Cyclohexylundecanoic acid	LMFA01140007	Lipids and lipid-like molecules	Fatty Acyls	Fatty acids and conjugates
12.67_391.2855m/z	391.285	12.6747	neg	5-(12-Heptadecenyl)-1,3-benzenediol	HMDB0038527	Benzenoids	Phenols	Benzenediols
7.50_622.3238m/z	622.324	7.50383	neg	(3a,5b,7a,12a)-24-[(carboxymethyl)amino]-1,12-dihydroxy-24-oxocholan-3-yl-b-D-Glucopyranosiduronic acid	LMST05010053	Organic nitrogen compounds	Organonitrogen compounds	Oximes
9.50_374.2818n	357.279	9.49692	pos	3alpha-Hydroxy-5beta-chol-11-en-24-oic Acid	LMST04010210	Unclassified	Unclassified	Unclassified
9.84_596.3573n	597.365	9.84097	pos	L-Urobilinogen	HMDB0004157	Organoheterocyclic compounds	Tetrapyrroles and derivatives	Bilirubins
1.44_218.1385m/z	218.138	1.44213	pos	Propionylcarnitine	HMDB0000824	Lipids and lipid-like molecules	Fatty Acyls	Fatty acid esters
1.73_327.0950n	345.129	1.72908	pos	Blepharin	HMDB0029344	Organic oxygen compounds	Organooxygen compounds	Carbohydrates and carbohydrate conjugates
10.45_424.2472m/z	424.247	10.4507	neg	LysoPE(0:0/14:0)	HMDB0011470	Lipids and lipid-like molecules	Glycerophospholipids	Glycerophosphoethanolamines
12.58_170.1538m/z	170.154	12.5761	pos	(R)-Carvotanacetone	HMDB0034974	Lipids and lipid-like molecules	Prenol lipids	Monoterpenoids
12.84_334.2868n	352.32	12.8397	pos	5Z,11Z,17Z-docosatrienoic acid	LMFA01030410	Lipids and lipid-like molecules	Fatty Acyls	Fatty Acids and Conjugates
5.34_313.1544m/z	313.154	5.33672	pos	Phenylalanylphenylalanine	HMDB0013302	Organic acids and derivatives	Carboxylic acids and derivatives	Amino acids, peptides, and analogues
7.54_526.2484m/z	526.248	7.53842	neg	N-[(3a,5b,7a,12a)-3,12-dihydroxy-24-oxo-7-(sulfooxy)cholan-24-yl]-Glycine	HMDB0002640	Lipids and lipid-like molecules	Steroids and steroid derivatives	Bile acids, alcohols and derivatives
7.62_528.2641m/z	528.264	7.62473	neg	N-[(3a,5b,7b)-7-hydroxy-24-oxo-3-(sulfooxy)cholan-24-yl]-Glycine	HMDB0002409	Lipids and lipid-like molecules	Steroids and steroid derivatives	Bile acids, alcohols and derivatives
9.22_283.0250m/z	283.025	9.22497	neg	7,4',5'-Trihydroxy-5,2'-oxido-4-phenylcoumarin	LMPK12100060	Unclassified	Unclassified	Unclassified
10.73_481.3166n	482.324	10.7278	pos	PC(7:0/O-8:0)	76591	Unclassified	Unclassified	Unclassified
11.22_357.2283m/z	357.228	11.2224	neg	Dihydroxychaulmoogric acid	LMFA01140029	Lipids and lipid-like molecules	Fatty Acyls	Fatty Acids and Conjugates
4.58_247.1439m/z	247.144	4.57865	pos	Valyl-Phenylalanine	HMDB0029134	Organic acids and derivatives	Carboxylic acids and derivatives	Amino acids, peptides, and analogues
5.45_431.0984m/z	431.098	5.45382	neg	3,4,5-trihydroxy-6-{4-[3-oxo-3-(2,4,6-trihydroxyphenyl)propyl]phenoxy}oxane-2-carboxylic acid	HMDB0128098	Phenylpropanoids and polyketides	Flavonoids	Flavonoid glycosides
5.76_445.0778m/z	445.078	5.76397	neg	Genistein 5-O-glucuronide	HMDB0041738	Phenylpropanoids and polyketides	Isoflavonoids	Isoflavonoid O-glycosides
5.90_212.1047n	257.103	5.90227	neg	3,4-Methyleneazelaic acid	HMDB0059744	Lipids and lipid-like molecules	Fatty Acyls	Fatty acids and conjugates
6.06_293.0127m/z	293.013	6.05725	neg	{[(3E)-4-(5-hydroxy-1-oxo-1H-isochromen-3-yl)but-3-en-2-yl]oxy}sulfonic acid	HMDB0130051	Phenylpropanoids and polyketides	Isocoumarins and derivatives	Unclassified
6.35_272.2006m/z	272.201	6.35463	pos	Dextromethorphan	HMDB0001920	Alkaloids and derivatives	Morphinans	Unclassified
6.95_236.1045n	235.097	6.95187	neg	DIHYDRO-β-TUBAIC ACID	44213	Unclassified	Unclassified	Unclassified
7.14_329.1606m/z	329.161	7.14195	neg	Tetranor-PGFM	36188	Lipids and lipid-like molecules	Fatty Acyls	Eicosanoids
0.74_129.0659m/z	129.066	0.7432	pos	2-amino-4-cyano-butanoic acid	35948	Lipids and lipid-like molecules	Fatty Acyls	Fatty Acids and Conjugates
0.77_160.1331m/z	160.133	0.77085	pos	METHACHOLINE	43545	Organic nitrogen compounds	Organonitrogen compounds	Quaternary ammonium salts
0.78_164.0473n	182.081	0.784717	pos	cis-p-Coumaric acid	HMDB0030677	Phenylpropanoids and polyketides	Cinnamic acids and derivatives	Hydroxycinnamic acids and derivatives
10.40_198.1851m/z	198.185	10.3981	pos	cis-Quinceoxepane	HMDB0038108	Organoheterocyclic compounds	Oxepanes	Unclassified
11.34_295.2509n	296.258	11.3387	pos	(4E,8E,10E-d18:3)sphingosine	LMSP01080013	Lipids and lipid-like molecules	Sphingolipids	Sphingoid bases
12.09_187.1207n	170.117	12.0872	pos	7-oxo-8-amino-nonanoic acid	LMFA01060168	Lipids and lipid-like molecules	Fatty Acyls	Fatty Acids and Conjugates
13.11_355.3446n	356.352	13.1111	pos	Eicosanoyl-EA	3723	Lipids and lipid-like molecules	Fatty Acyls	Fatty amides
8.90_251.0923m/z	251.092	8.89705	neg	2,3-Dihydro-6-methoxy-2,2-dimethyl-4H-1-benzopyran-4-one	HMDB0041410	Organoheterocyclic compounds	Benzopyrans	1-benzopyrans
0.80_165.0458n	166.053	0.798567	pos	L-Methionine S-oxide	63430	Organic acids and derivatives	Carboxylic acids and derivatives	Amino acids, peptides, and analogues
3.54_371.1009m/z	371.101	3.53525	pos	Zopiclone	HMDB0015329	Organoheterocyclic compounds	Pyrrolopyrazines	Cyclopyrrolones
5.85_395.1332m/z	395.133	5.84522	pos	2'-Oxoaloesol 7-glucoside	HMDB0035734	Organic oxygen compounds	Organooxygen compounds	Carbohydrates and carbohydrate conjugates
7.89_264.1359n	265.143	7.89288	pos	(-)-Illudin S	LMPR0103590002	Lipids and lipid-like molecules	Prenol lipids	Isoprenoids
8.04_329.2334m/z	329.233	8.0378	neg	9,10,13-TriHOME	HMDB0004710	Lipids and lipid-like molecules	Fatty Acyls	Fatty acids and conjugates
8.60_330.2636m/z	330.264	8.60235	pos	4,8 Dimethylnonanoyl carnitine	HMDB0006202	Lipids and lipid-like molecules	Fatty Acyls	Fatty acid esters
9.63_304.2843m/z	304.284	9.63017	pos	17-hydroxy-heptadecanoic acid	LMFA01050053	Lipids and lipid-like molecules	Fatty Acyls	Fatty Acids and Conjugates
9.91_267.1239m/z	267.124	9.91413	neg	3,4-dimethyl-5-carboxyethyl-2-furanpentanoic acid	LMFA01150055	Lipids and lipid-like molecules	Fatty Acyls	Fatty Acids and Conjugates
11.40_299.2822n	282.279	11.4004	pos	(8Z,d18:1) sphingosine	LMSP01080008	Lipids and lipid-like molecules	Sphingolipids	Sphingoid bases
11.42_539.3585n	540.366	11.4164	pos	PS(O-20:0/0:0)	LMGP03060001	Lipids and lipid-like molecules	Glycerophospholipids	Glycerophosphoserines
11.97_480.3097m/z	480.31	11.965	neg	1-(2-methoxy-6Z-heptadecenyl)-sn-glycero-3-phosphoethanolamine	LMGP02060019	Lipids and lipid-like molecules	Glycerophospholipids	Glycerophosphoethanolamines
12.80_391.2855m/z	391.285	12.7958	neg	Chenodeoxycholic Acid	LMST04010032	Lipids and lipid-like molecules	Steroids and steroid derivatives	Bile acids, alcohols and derivatives
12.97_391.2854m/z	391.285	12.9687	neg	3-Hydroxy-1-phenyl-1-heptadecanone	HMDB0035678	Lipids and lipid-like molecules	Fatty Acyls	Fatty alcohols
4.16_181.0719m/z	181.072	4.16343	pos	Theophylline	1458	Organoheterocyclic compounds	Imidazopyrimidines	Purines and purine derivatives
4.96_371.0983m/z	371.098	4.95865	neg	3,4,5-trihydroxy-6-{[3-(4-hydroxy-3-methoxyphenyl)propanoyl]oxy}oxane-2-carboxylic acid	HMDB0127982	Organic oxygen compounds	Organooxygen compounds	Carbohydrates and carbohydrate conjugates
6.49_367.0124m/z	367.012	6.48653	neg	{4-[2,3-dioxo-3-(2,4,6-trihydroxyphenyl)propyl]phenyl}oxidanesulfonic acid	HMDB0125403	Phenylpropanoids and polyketides	Linear 1,3-diarylpropanoids	Chalcones and dihydrochalcones
8.21_567.3178m/z	567.318	8.2103	neg	(3a,5b,7a)-23-Carboxy-7-hydroxy-24-norcholan-3-yl-b-D-Glucopyranosiduronic acid	LMST05010052	Lipids and lipid-like molecules	Steroids and steroid derivatives	Steroidal glycosides
6.07_151.0389m/z	151.039	6.07452	neg	p-Hydroxyphenylacetic acid	HMDB0000020	Benzenoids	Phenols	1-hydroxy-2-unsubstituted benzenoids
7.85_445.1143m/z	445.114	7.8485	neg	Rhamnocitrin 3-rhamnoside	LMPK12112574	Lipids and lipid-like molecules	Polyketides	Flavonoids
7.99_232.1905m/z	232.191	7.99495	pos	12-hydroxy-10-dodecenoic acid	LMFA01050168	Lipids and lipid-like molecules	Fatty Acyls	Fatty Acids and Conjugates
8.90_175.1480m/z	175.148	8.90282	pos	1,2,3,4,tetrahydro-1,5,7-trimethylnapthalene	96270	Benzenoids	Tetralins	Unclassified
9.73_257.1757m/z	257.176	9.7256	neg	Tetradecanedioic acid	5833	Lipids and lipid-like molecules	Fatty Acyls	Fatty acids and conjugates
10.60_500.2769m/z	500.277	10.5953	pos	LysoPE(0:0/20:5(5Z,8Z,11Z,14Z,17Z))	HMDB0011489	Lipids and lipid-like molecules	Glycerophospholipids	Glycerophosphoethanolamines
4.88_264.1108n	265.118	4.87897	pos	N(2)-phenylacetyl-L-glutaminate	HMDB0062645	Organic acids and derivatives	Carboxylic acids and derivatives	Amino acids, peptides, and analogues
5.29_359.1250m/z	359.125	5.28613	neg	Dityrosine	HMDB0006045	Lignans, neolignans and related compounds	Unclassified	Unclassified
5.34_245.0487m/z	245.049	5.33785	neg	[3-(4-methoxyphenyl)propoxy]sulfonic acid	HMDB0135750	Benzenoids	Phenol ethers	Anisoles
9.81_589.3036m/z	589.304	9.81208	neg	I-Urobilin	HMDB0004160	Organoheterocyclic compounds	Tetrapyrroles and derivatives	Bilirubins
1.80_246.0075m/z	246.007	1.79688	neg	2-Hydroxyacetaminophen sulfate	HMDB0062547	Organic acids and derivatives	Organic sulfuric acids and derivatives	Arylsulfates
10.60_166.0629n	167.07	10.5953	pos	L-3-Phenyllactic acid	HMDB0000748	Phenylpropanoids and polyketides	Phenylpropanoic acids	Unclassified
11.69_363.2542m/z	363.254	11.6866	neg	Allopregnanolone	LMST02030130	Lipids and lipid-like molecules	Steroids and steroid derivatives	Pregnane steroids
4.24_181.0497m/z	181.05	4.24463	neg	(Z)-3-(1-Formyl-1-propenyl)pentanedioic acid	HMDB0033091	Lipids and lipid-like molecules	Fatty Acyls	Fatty acids and conjugates
4.26_199.0392n	198.032	4.26135	neg	p-CHLOROPHENYLALANINE	44308	Phenylpropanoids and polyketides	2-arylbenzofuran flavonoids	Unclassified
4.55_305.0336m/z	305.034	4.54952	neg	4-Hydroxy-5-(dihydroxyphenyl)-valeric acid-O-sulphate	HMDB0059978	Benzenoids	Phenols	Benzenediols
6.44_365.2320m/z	365.232	6.44013	pos	Tetrahydrocortisone	HMDB0000903	Lipids and lipid-like molecules	Steroids and steroid derivatives	Hydroxysteroids
8.38_347.0927m/z	347.093	8.38257	pos	Gancaonin F	LMPK12090043	Lipids and lipid-like molecules	Polyketides	Flavonoids
10.61_498.2630m/z	498.263	10.6073	neg	LysoPE(20:5(5Z,8Z,11Z,14Z,17Z)/0:0)	HMDB0011519	Lipids and lipid-like molecules	Glycerophospholipids	Glycerophosphoethanolamines
11.45_313.2385m/z	313.239	11.4456	neg	9E-Heptadecenoic acid	HMDB0031046	Lipids and lipid-like molecules	Fatty Acyls	Fatty acids and conjugates
14.07_539.4319m/z	539.432	14.0737	neg	Ambrettolic acid	LMFA01050106	Lipids and lipid-like molecules	Fatty Acyls	Fatty Acids and Conjugates
5.39_183.0291m/z	183.029	5.38782	neg	Succinylacetoacetate	HMDB0240258	Organic acids and derivatives	Keto acids and derivatives	Medium-chain keto acids and derivatives
6.85_415.1247m/z	415.125	6.84837	neg	3,4,5-trihydroxy-6-{[4-hydroxy-5-(4-hydroxy-3-methoxyphenyl)pentanoyl]oxy}oxane-2-carboxylic acid	HMDB0127777	Organic oxygen compounds	Organooxygen compounds	Carbohydrates and carbohydrate conjugates
8.84_274.2739m/z	274.274	8.83782	pos	Isopalmitic acid	LMFA01020010	Lipids and lipid-like molecules	Fatty Acyls	Fatty acids and conjugates
0.50_115.0756m/z	115.076	0.497217	pos	4-hydroxy Hexenal	36538	Unclassified	Unclassified	Unclassified
0.78_218.1385m/z	218.138	0.784717	pos	(±)-Propionylcarnitine	85176	Unclassified	Unclassified	Unclassified
12.86_399.3255m/z	399.326	12.8562	pos	13E,15E,18Z,20Z-pentacosatetraen-11-ynyl acetate	LMFA07010407	Lipids and lipid-like molecules	Fatty Acyls	Fatty esters
2.63_231.0199n	232.027	2.63375	pos	Paracetamol sulfate	HMDB0059911	Organic acids and derivatives	Organic sulfuric acids and derivatives	Arylsulfates
6.30_312.2167m/z	312.217	6.30492	pos	(2E,4Z)-decadienoylcarnitine	LMFA07070015	Lipids and lipid-like molecules	Fatty Acyls	Fatty esters
7.05_197.0808m/z	197.081	7.0487	pos	CANTHARIDIN	43968	Unclassified	Unclassified	Unclassified
8.78_321.1707m/z	321.171	8.77652	neg	Panaquinquecol 7	LMFA05000688	Lipids and lipid-like molecules	Fatty Acyls	Fatty alcohols
8.97_615.2465m/z	615.247	8.96602	neg	Mono-(2-ethyl-5-carboxypentyl) phthalate	HMDB0094647	Benzenoids	Benzene and substituted derivatives	Benzoic acids and derivatives
9.87_368.2793m/z	368.279	9.87473	pos	(5Z,8Z)-tetradecadienoylcarnitine	LMFA07070020	Lipids and lipid-like molecules	Fatty Acyls	Fatty esters
9.88_221.1541m/z	221.154	9.8808	neg	(1S,2S)-3-oxo-2-pentyl-cyclopentanebutanoic acid	LMFA02010016	Lipids and lipid-like molecules	Fatty Acyls	Octadecanoids
0.19_205.1949m/z	205.195	0.186917	pos	beta-Farnesene	91114	Lipids and lipid-like molecules	Prenol lipids	Sesquiterpenoids
10.16_374.2817n	357.278	10.1637	pos	3alpha-Hydroxy-5beta-chol-7-en-24-oic Acid	LMST04010204	Unclassified	Unclassified	Unclassified
10.66_260.2138n	278.248	10.6597	pos	6-[1]-ladderane hexanol	LMFA01140088	Lipids and lipid-like molecules	Fatty Acyls	Fatty Acids and Conjugates
11.09_324.2297n	325.237	11.0904	pos	methyl 15-hydroperoxy-9Z,12Z,16E-octadecatrienoate	LMFA01040039	Lipids and lipid-like molecules	Fatty Acyls	Fatty Acids and Conjugates
12.51_509.3845n	510.392	12.5121	pos	PC(O-18:0/0:0)	LMGP01060014	Lipids and lipid-like molecules	Glycerophospholipids	Glycerophosphocholines
4.95_245.1857m/z	245.186	4.94632	pos	Leucyl-Leucine	HMDB0028933	Organic acids and derivatives	Carboxylic acids and derivatives	Amino acids, peptides, and analogues
5.32_527.0504m/z	527.05	5.32063	neg	3,4,5-trihydroxy-6-({5-hydroxy-4-oxo-2-[4-(sulfooxy)phenyl]-3,4-dihydro-2H-1-benzopyran-7-yl}oxy)oxane-2-carboxylic acid	HMDB0128103	Phenylpropanoids and polyketides	Flavonoids	Flavonoid glycosides
7.04_307.0276m/z	307.028	7.03813	neg	{[1-(7-hydroxy-2-oxo-2H-chromen-8-yl)-3-methylbut-3-en-2-yl]oxy}sulfonic acid	HMDB0132710	Phenylpropanoids and polyketides	Coumarins and derivatives	Hydroxycoumarins
8.16_240.0996n	223.096	8.1643	pos	2-carboxyethyl-5-furanpentanoic acid	LMFA01150056	Lipids and lipid-like molecules	Fatty Acyls	Fatty Acids and Conjugates
0.78_123.0442m/z	123.044	0.784717	pos	3-Hydroxybenzaldehyde	65898	Unclassified	Unclassified	Unclassified
1.33_130.0497m/z	130.05	1.33277	neg	N-Acetyl-L-alanine	HMDB0000766	Organic acids and derivatives	Carboxylic acids and derivatives	Amino acids, peptides, and analogues
11.00_504.3101m/z	504.31	11.0019	neg	PC(17:2(9Z,12Z)/0:0)	LMGP01050127	Lipids and lipid-like molecules	Glycerophospholipids	Glycerophosphocholines
11.09_299.2227m/z	299.223	11.0852	neg	cis-9-palmitoleic acid	LMFA01030056	Lipids and lipid-like molecules	Fatty Acyls	Fatty acids and conjugates
11.24_452.2785m/z	452.278	11.24	neg	1-(2-methoxy-6Z-pentadecenyl)-sn-glycero-3-phosphoethanolamine	LMGP02060012	Lipids and lipid-like molecules	Glycerophospholipids	Glycerophosphoethanolamines
6.75_201.1125m/z	201.112	6.74518	neg	2-amyl 3-butenoic acid	LMFA01020127	Lipids and lipid-like molecules	Fatty Acyls	Fatty Acids and Conjugates
6.78_183.0656m/z	183.066	6.77955	neg	4-Formyl-3-(formylmethyl)-4-hexenoic acid	HMDB0039650	Lipids and lipid-like molecules	Fatty Acyls	Fatty acids and conjugates
9.89_268.1308n	251.128	9.89167	pos	3-carboxy-4-methyl-5-pentyl-2-furanpropanoic acid	LMFA01150047	Lipids and lipid-like molecules	Fatty Acyls	Fatty acids and conjugates
9.91_507.2237m/z	507.224	9.91413	neg	6-Dehydrotestosterone glucuronide	HMDB0010337	Organoheterocyclic compounds	Diazines	Pyrimidines and pyrimidine derivatives
10.10_239.1286m/z	239.129	10.1032	neg	4,8-Dimethyl-4E,8E-decadien-10-olide	LMFA07040024	Lipids and lipid-like molecules	Fatty Acyls	Fatty esters
4.79_183.0290m/z	183.029	4.78897	neg	Ethyl aconitate	HMDB0040275	Organic acids and derivatives	Carboxylic acids and derivatives	Tricarboxylic acids and derivatives
5.22_245.1493m/z	245.149	5.21832	pos	Isoleucyl-Hydroxyproline	HMDB0028908	Organic acids and derivatives	Carboxylic acids and derivatives	Amino acids, peptides, and analogues
5.30_211.1439m/z	211.144	5.30263	pos	L,L-Cyclo(leucylprolyl)	89817	Organic acids and derivatives	Carboxylic acids and derivatives	Amino acids, peptides, and analogues
5.44_196.0604m/z	196.06	5.4379	pos	O-Acetyl Salicylhydroxamic Acid	63046	Unclassified	Unclassified	Unclassified
8.59_512.2676m/z	512.268	8.5854	pos	glycochenodeoxycholic acid 7-sulfate	LMST05030005	Lipids and lipid-like molecules	Steroids and steroid derivatives	Bile acids, alcohols and derivatives
9.64_512.2689m/z	512.269	9.63952	neg	Sulfoglycolithocholate(2-)	HMDB0062801	Lipids and lipid-like molecules	Steroids and steroid derivatives	Bile acids, alcohols and derivatives
0.74_146.1174m/z	146.117	0.7432	pos	Acetylcholine	57	Organic nitrogen compounds	Organonitrogen compounds	Quaternary ammonium salts
10.87_333.2072m/z	333.207	10.8684	neg	15-deoxy-δ-12,14-PGD2	36122	Lipids and lipid-like molecules	Fatty Acyls	Eicosanoids
10.97_501.2846n	502.293	10.967	pos	LysoPE(0:0/20:4(8Z,11Z,14Z,17Z))	HMDB0011488	Lipids and lipid-like molecules	Glycerophospholipids	Glycerophosphoethanolamines
12.64_333.1353m/z	333.135	12.6401	neg	Amifloxacin	HMDB0041826	Organoheterocyclic compounds	Quinolines and derivatives	Quinoline carboxylic acids
11.15_526.2939m/z	526.294	11.154	neg	LysoPE(22:5(4Z,7Z,10Z,13Z,16Z)/0:0)	HMDB0011524	Lipids and lipid-like molecules	Glycerophospholipids	Glycerophosphoethanolamines
2.08_191.0580n	209.092	2.07747	pos	5-Phenyl-1,3-oxazinane-2,4-dione	HMDB0060400	Benzenoids	Benzene and substituted derivatives	Unclassified
4.29_315.0722m/z	315.072	4.2948	neg	3,4,5-trihydroxy-6-(2-hydroxy-6-methoxyphenoxy)oxane-2-carboxylic acid	HMDB0128037	Organic oxygen compounds	Organooxygen compounds	Carbohydrates and carbohydrate conjugates
4.62_295.0935m/z	295.093	4.61842	neg	Aspartyl-Tyrosine	HMDB0028765	Organic acids and derivatives	Carboxylic acids and derivatives	Amino acids, peptides, and analogues
4.86_245.1162n	246.123	4.86212	pos	OR-1896	HMDB0060861	Benzenoids	Benzene and substituted derivatives	Anilides
4.98_280.1547m/z	280.155	4.98028	pos	(+)-Marmasmic acid	LMPR0103620002	Lipids and lipid-like molecules	Prenol lipids	Isoprenoids
10.68_312.2297n	313.237	10.6768	pos	9,10-DiHODE	HMDB0010221	Lipids and lipid-like molecules	Fatty Acyls	Lineolic acids and derivatives
10.97_576.2033m/z	576.203	10.9699	neg	2-amino-4-({1-[(carboxymethyl)-C-hydroxycarbonimidoyl]-2-[(1-hydroxy-2,4-diphenylbutan-2-yl)sulfanyl]ethyl}-C-hydroxycarbonimidoyl)butanoic acid	HMDB0135577	Organic acids and derivatives	Carboxylic acids and derivatives	Amino acids, peptides, and analogues
14.28_284.2945m/z	284.294	14.2769	pos	Octadecanamide	HMDB0034146	Organic acids and derivatives	Carboximidic acids and derivatives	Carboximidic acids
9.25_342.2636m/z	342.264	9.24693	pos	3-hydroxydodecanoyl carnitine	HMDB0061638	Lipids and lipid-like molecules	Fatty Acyls	Fatty acid esters
9.71_284.1258n	267.122	9.70958	pos	2-Phenylethyl beta-D-glucopyranoside	HMDB0029819	Organic oxygen compounds	Organooxygen compounds	Carbohydrates and carbohydrate conjugates
10.10_309.1708m/z	309.171	10.1032	neg	12-Oxo-2,3-dinor-10,15-phytodienoic acid	HMDB0032090	Lipids and lipid-like molecules	Fatty Acyls	Eicosanoids
11.67_382.2716n	400.305	11.6674	pos	14-F2-dihomo-IsoP	LMFA03110169	Lipids and lipid-like molecules	Fatty Acyls	Eicosanoids
13.44_756.5528m/z	756.553	13.4411	pos	PC(16:0/18:3(6Z,9Z,12Z))	LMGP01010598	Lipids and lipid-like molecules	Glycerophospholipids	Glycerophosphocholines
4.12_165.1153n	166.123	4.11997	pos	Pseudoephedrine	2189	Benzenoids	Benzene and substituted derivatives	Phenylpropanes
4.79_251.0171m/z	251.017	4.78897	neg	2-Hydroxy-4-trifluoromethyl benzoic acid	HMDB0060715	Benzenoids	Benzene and substituted derivatives	Benzoic acids and derivatives
5.80_447.0935m/z	447.094	5.79842	neg	Naringenin-4'-O-β-D-Glucuronide	44837	Unclassified	Unclassified	Unclassified
6.21_255.1138m/z	255.114	6.21105	neg	Imazamethabenz	HMDB0034885	Organic acids and derivatives	Carboxylic acids and derivatives	Amino acids, peptides, and analogues
8.19_501.1746m/z	501.175	8.19297	neg	Lupinisoflavone M	LMPK12050183	Lipids and lipid-like molecules	Polyketides	Flavonoids
8.42_300.2452n	283.242	8.41635	pos	Cardanoldiene	HMDB0029816	Benzenoids	Phenols	1-hydroxy-4-unsubstituted benzenoids
11.89_149.0233m/z	149.023	11.8935	pos	Benzoquinoneacetic acid	HMDB0002334	Organic oxygen compounds	Organooxygen compounds	Carbonyl compounds
5.37_429.0827m/z	429.083	5.37155	neg	Daidzein 4'-O-glucuronide	HMDB0041717	Organic acids and derivatives	Organic sulfuric acids and derivatives	Arylsulfates
6.75_337.0390m/z	337.039	6.74518	neg	[3-(3,7-dihydroxy-3,4-dihydro-2H-1-benzopyran-2-yl)phenyl]oxidanesulfonic acid	HMDB0135131	Phenylpropanoids and polyketides	Flavonoids	Flavans
9.14_253.1080m/z	253.108	9.13858	neg	Jasmine ketolactone	HMDB0030150	Organoheterocyclic compounds	Oxocins	Unclassified
11.80_251.1639m/z	251.164	11.7962	pos	Ketopelenolide a	HMDB0036664	Lipids and lipid-like molecules	Prenol lipids	Terpene lactones
4.12_159.0916m/z	159.092	4.11997	pos	Nicotyrine	68165	Unclassified	Unclassified	Unclassified
4.65_261.0074m/z	261.007	4.6528	neg	3-hydroxy-3-(3-hydroxyphenyl)propanoic acid-O-sulphate	HMDB0059967	Organic acids and derivatives	Hydroxy acids and derivatives	Beta hydroxy acids and derivatives
6.11_245.0123m/z	245.012	6.10882	neg	{[3-(2-hydroxyphenyl)oxiran-2-yl]methoxy}sulfonic acid	HMDB0134080	Benzenoids	Phenols	1-hydroxy-4-unsubstituted benzenoids
0.84_152.0705m/z	152.071	0.840617	pos	N-(Acetyloxy)benzenamine	65815	Unclassified	Unclassified	Unclassified
1.74_191.0580n	209.092	1.74402	pos	xi-2,3-Dihydro-2-oxo-1H-indole-3-acetic acid	HMDB0035514	Organoheterocyclic compounds	Indoles and derivatives	Indolyl carboxylic acids and derivatives
5.36_557.0246m/z	557.025	5.35503	neg	6-({5,7-dihydroxy-2-[4-hydroxy-3-(sulfooxy)phenyl]-4-oxo-4H-chromen-3-yl}oxy)-3,4,5-trihydroxyoxane-2-carboxylic acid	HMDB0128154	Phenylpropanoids and polyketides	Flavonoids	Flavonoid glycosides
5.78_197.0812m/z	197.081	5.78123	neg	2,3-Methylene suberic acid	HMDB0059779	Lipids and lipid-like molecules	Fatty Acyls	Fatty acids and conjugates
6.39_589.3017m/z	589.302	6.38882	pos	D-Urobilin	HMDB0004161	Unclassified	Unclassified	Unclassified
7.42_253.1080m/z	253.108	7.4176	neg	5-Deoxydiplosporin	HMDB0030681	Organoheterocyclic compounds	Pyrans	Pyranones and derivatives
7.42_429.1953m/z	429.195	7.4176	neg	Ptilosteroid B	LMST02030213	Lipids and lipid-like molecules	Sterol Lipids	Steroids
7.76_183.1018m/z	183.102	7.76252	neg	Heptylmalonic acid	HMDB0059719	Lipids and lipid-like molecules	Fatty Acyls	Fatty acids and conjugates
10.83_312.1591m/z	312.159	10.8268	pos	Piperettine	HMDB0034371	Organoheterocyclic compounds	Benzodioxoles	Unclassified
4.16_349.0128m/z	349.013	4.15962	neg	6-Chloroapigenin	LMPK12110430	Lipids and lipid-like molecules	Polyketides	Flavonoids
5.71_513.0711m/z	513.071	5.71205	neg	(4-{5,7-dihydroxy-4-oxo-8-[3,4,5-trihydroxy-6-(hydroxymethyl)oxan-2-yl]-3,4-dihydro-2H-1-benzopyran-2-yl}phenyl)oxidanesulfonic acid	HMDB0124779	Phenylpropanoids and polyketides	Flavonoids	Flavonoid glycosides
5.94_445.1904m/z	445.19	5.93683	neg	Ptilosteroid A	LMST02030212	Lipids and lipid-like molecules	Sterol Lipids	Steroids
6.27_301.1180m/z	301.118	6.27082	pos	(E)-Avenanthramide D	HMDB0038943	Phenylpropanoids and polyketides	Cinnamic acids and derivatives	Hydroxycinnamic acids and derivatives
8.38_210.1851m/z	210.185	8.38257	pos	2,4,5,7alpha-Tetrahydro-1,4,4,7a-tetramethyl-1H-inden-2-ol	HMDB0036684	Organic oxygen compounds	Organooxygen compounds	Alcohols and polyols
9.45_255.1601m/z	255.16	9.4494	neg	3E,5E-tridecadienoic acid	LMFA01030244	Lipids and lipid-like molecules	Fatty Acyls	Fatty Acids and Conjugates
11.26_502.2938m/z	502.294	11.2569	neg	LysoPE(0:0/20:3(5Z,8Z,11Z))	HMDB0011485	Lipids and lipid-like molecules	Glycerophospholipids	Glycerophosphoethanolamines
2.02_232.0272m/z	232.027	2.01635	pos	Norepinephrine sulfate	HMDB0002062	Organic acids and derivatives	Organic sulfuric acids and derivatives	Arylsulfates
5.34_283.0824m/z	283.082	5.33785	neg	p-Cresol glucuronide	HMDB0011686	Organic oxygen compounds	Organooxygen compounds	Carbohydrates and carbohydrate conjugates
6.75_168.0422n	169.049	6.74658	pos	3-Acetyl-4-hydroxy-6-methyl-2H-pyran-2-one	HMDB0033129	Organic oxygen compounds	Organooxygen compounds	Carbonyl compounds
7.38_526.2483m/z	526.248	7.38318	neg	N-[(3a,5b,7a,12a)-3,7-dihydroxy-24-oxo-12-(sulfooxy)cholan-24-yl]-Glycine	HMDB0002644	Lipids and lipid-like molecules	Steroids and steroid derivatives	Bile acids, alcohols and derivatives
7.78_314.2322m/z	314.232	7.7779	pos	CIS-4-DECENOYL CARNITINE	LMFA07070056	Lipids and lipid-like molecules	Fatty Acyls	Fatty acid esters
7.81_310.1637m/z	310.164	7.81388	neg	Arginyl-Histidine	HMDB0028711	Organic acids and derivatives	Carboxylic acids and derivatives	Amino acids, peptides, and analogues
7.86_350.0787m/z	350.079	7.85903	pos	m-Carboxyphenyl phenylacetamidomethylphosphonate	66239	Unclassified	Unclassified	Unclassified
9.09_615.2464m/z	615.246	9.08672	neg	Ansamitocin P3	LMPK04000039	Lipids and lipid-like molecules	Prenol lipids	Sesquiterpenoids
9.22_255.1601m/z	255.16	9.22497	neg	8-tridecynoic acid	LMFA01030601	Lipids and lipid-like molecules	Fatty Acyls	Fatty Acids and Conjugates
9.47_227.1284m/z	227.128	9.46663	neg	5-Heptyltetrahydro-2-oxo-3-furancarboxylic acid	HMDB0030994	Organoheterocyclic compounds	Lactones	Gamma butyrolactones
0.84_146.0269m/z	146.027	0.840617	pos	Acetylcysteine	HMDB0001890	Organic acids and derivatives	Carboxylic acids and derivatives	Amino acids, peptides, and analogues
15.34_429.3724m/z	429.372	15.3417	pos	13'-Hydroxy-alpha-tocopherol	HMDB0012559	Lipids and lipid-like molecules	Prenol lipids	Quinone and hydroquinone lipids
5.71_217.1214m/z	217.121	5.70953	pos	(2Z)-2-[(2-hydroxyphenyl)methylidene]heptanoic acid	HMDB0133177	Phenylpropanoids and polyketides	Cinnamic acids and derivatives	Hydroxycinnamic acids and derivatives
6.47_463.1841n	464.191	6.47437	pos	Dihydromorphine-3-glucuronide	HMDB0060821	Alkaloids and derivatives	Morphinans	Unclassified
6.54_381.0284m/z	381.028	6.53823	neg	[5,7-dihydroxy-2-(3-methoxyphenyl)-4-oxo-3,4-dihydro-2H-1-benzopyran-3-yl]oxidanesulfonic acid	HMDB0126592	Phenylpropanoids and polyketides	Flavonoids	Sulfated flavonoids
8.81_253.1444m/z	253.144	8.81088	neg	Eremopetasinorol	HMDB0029668	Organic oxygen compounds	Organooxygen compounds	Alcohols and polyols
0.53_155.1065m/z	155.107	0.527383	pos	9-hydroxy-5Z-nonenoic acid	LMFA01050232	Lipids and lipid-like molecules	Fatty Acyls	Fatty Acids and Conjugates
6.47_409.2233m/z	409.223	6.4693	neg	11b,17a,21-Trihydroxypreg-nenolone	HMDB0006760	Lipids and lipid-like molecules	Steroids and steroid derivatives	Hydroxysteroids
8.14_363.0181m/z	363.018	8.14115	neg	[5-(7-hydroxy-4-oxo-4H-chromen-2-yl)-2-methoxyphenyl]oxidanesulfonic acid	HMDB0133321	Phenylpropanoids and polyketides	Flavonoids	O-methylated flavonoids
5.82_453.0863m/z	453.086	5.81573	neg	[5-(3-{3,5-dihydroxy-4-[(1E)-3-methylbut-1-en-1-yl]phenyl}oxiran-2-yl)-2-hydroxyphenyl]oxidanesulfonic acid	HMDB0129071	Phenylpropanoids and polyketides	Stilbenes	Unclassified
0.60_144.0424n	145.049	0.6027	pos	(E)-2-Methylglutaconic acid	6584	Lipids and lipid-like molecules	Fatty Acyls	Fatty acids and conjugates
10.43_119.0857m/z	119.086	10.4297	pos	(±)-1-(4-Methylphenyl)ethanol	HMDB0034378	Benzenoids	Benzene and substituted derivatives	Toluenes
10.94_257.2260m/z	257.226	10.936	pos	Androstenol	HMDB0005935	Lipids and lipid-like molecules	Steroids and steroid derivatives	Androstane steroids
12.58_184.1695m/z	184.169	12.5761	pos	11-amino-undecanoic acid	LMFA01100004	Lipids and lipid-like molecules	Steroids and steroid derivatives	Ergostane steroids
5.42_173.1415n	156.138	5.4209	pos	9-amino-nonanoic acid	74863	Lipids and lipid-like molecules	Fatty Acyls	Fatty Acids and Conjugates
5.69_267.0511m/z	267.051	5.69492	neg	Diphenol glucuronide	HMDB0059998	Organic oxygen compounds	Organooxygen compounds	Carbohydrates and carbohydrate conjugates
6.37_199.0968m/z	199.097	6.36603	neg	2E-Decenedioic acid	LMFA01170032	Lipids and lipid-like molecules	Fatty Acyls	Fatty Acids and Conjugates
7.79_180.1513n	198.185	7.794	pos	3Z,6Z,8E-Dodecatrien-1-ol	LMFA05000166	Lipids and lipid-like molecules	Fatty Acyls	Fatty alcohols
8.33_465.3090n	464.302	8.33135	neg	3a,7b,12a-Trihydroxyoxocholanyl-Glycine	LMST05030007	Lipids and lipid-like molecules	Steroids and steroid derivatives	Bile acids, alcohols and derivatives
0.37_239.0592m/z	239.059	0.374	neg	Propyl 1-(propylsulfinyl)propyl disulfide	HMDB0033071	Organosulfur compounds	Sulfoxides	Unclassified
7.79_243.1833n	244.191	7.794	pos	N-Undecanoylglycine	HMDB0013286	Organic acids and derivatives	Carboxylic acids and derivatives	Amino acids, peptides, and analogues
9.94_179.1066m/z	179.107	9.9415	pos	2-Ethoxy-5-(1-propenyl)phenol	95265	Benzenoids	Phenol ethers	Unclassified
11.06_262.2294n	280.263	11.0583	pos	5-(1-hydroxypropan-2-yl)isolongifol-4-ene	LMPR0103500004	Lipids and lipid-like molecules	Prenol lipids	Isoprenoids
5.39_230.9964m/z	230.996	5.38782	neg	2,4-Dihydroxyacetophenone 5-sulfate	HMDB0041646	Organic oxygen compounds	Organooxygen compounds	Carbonyl compounds
6.25_541.2657m/z	541.266	6.24557	neg	Cortolone-3-glucuronide	HMDB0010320	Lipids and lipid-like molecules	Steroids and steroid derivatives	Steroidal glycosides
7.78_349.1116m/z	349.112	7.77978	neg	estrone 3-sulfate	3556	Lipids and lipid-like molecules	Steroids and steroid derivatives	Sulfated steroids
9.26_265.1445m/z	265.144	9.25948	neg	13-Tetradecene-1,3-diyne-6,7-diol	HMDB0039539	Lipids and lipid-like molecules	Fatty Acyls	Fatty alcohols
9.91_449.3143n	448.307	9.91413	neg	Chenodeoxyglycocholic acid	HMDB0006898	Lipids and lipid-like molecules	Steroids and steroid derivatives	Bile acids, alcohols and derivatives
9.95_660.1683m/z	660.168	9.94752	neg	Pelargonidin 3,5-di-(6-acetylglucoside)	LMPK12010045	Unclassified	Unclassified	Unclassified
12.23_172.1330m/z	172.133	12.2316	pos	8-nonynoic acid	LMFA01030509	Lipids and lipid-like molecules	Fatty Acyls	Fatty Acids and Conjugates
8.35_443.1562m/z	443.156	8.34812	neg	3,4,5-trihydroxy-6-{[1-(4-methoxyphenyl)-4-methyl-3-oxopentan-2-yl]oxy}oxane-2-carboxylic acid	HMDB0132967	Lipids and lipid-like molecules	Fatty Acyls	Fatty acyl glycosides
8.50_253.1444m/z	253.144	8.49987	neg	3-Hydroxy-beta-ionone	HMDB0036821	Lipids and lipid-like molecules	Prenol lipids	Sesquiterpenoids
9.71_105.0702m/z	105.07	9.70958	pos	2-Phenylethanol	64740	Benzenoids	Benzene and substituted derivatives	Unclassified
11.00_358.3675m/z	358.368	10.9964	pos	Behenic acid	HMDB0000944	Lipids and lipid-like molecules	Fatty Acyls	Fatty acids and conjugates
11.07_370.2953m/z	370.295	11.0745	pos	Persediene	LMFA05000716	Lipids and lipid-like molecules	Fatty Acyls	Fatty alcohols
12.50_391.2855m/z	391.286	12.5013	neg	24-Nor-5beta-chol-22-ene-3alpha,6alpha-diol	LMST04060013	Unclassified	Unclassified	Unclassified
3.66_260.0233m/z	260.023	3.65962	neg	2-Methoxyacetaminophen sulfate	HMDB0062550	Organic acids and derivatives	Organic sulfuric acids and derivatives	Arylsulfates
8.16_534.1179m/z	534.118	8.1643	pos	Indomethacin acyl glucuronide	HMDB0060922	Organoheterocyclic compounds	Indoles and derivatives	Benzoylindoles
8.20_257.2261m/z	257.226	8.19643	pos	alpha-androstenol	LMST02020008	Lipids and lipid-like molecules	Sterol Lipids	Steroids
0.74_154.0585m/z	154.059	0.7432	pos	Beta-Guanidinopropionic acid	HMDB0013222	Organic nitrogen compounds	Organonitrogen compounds	Guanidines
10.30_414.3134n	415.32	10.2973	pos	DIOSGENIN	43646	Lipids and lipid-like molecules	Sterol Lipids	Sterols
10.68_227.1647m/z	227.165	10.6774	neg	11-Hydroxy-9-tridecenoic acid	LMFA01050437	Lipids and lipid-like molecules	Fatty Acyls	Fatty acids and conjugates
13.99_190.1356n	208.169	13.9929	pos	Megastigmatrienone	HMDB0059906	Organic oxygen compounds	Organooxygen compounds	Carbonyl compounds
4.60_186.0552m/z	186.055	4.60123	neg	3-Indolehydracrylic acid	HMDB0059765	Organoheterocyclic compounds	Indoles and derivatives	Indolyl carboxylic acids and derivatives
0.78_226.0819m/z	226.082	0.784717	pos	ANCITABINE	44413	Unclassified	Unclassified	Unclassified
10.05_311.2229m/z	311.223	10.0512	neg	(±)9-HpODE	64785	Unclassified	Unclassified	Unclassified
11.06_315.2316m/z	315.232	11.0583	pos	Progesterone	HMDB0001830	Lipids and lipid-like molecules	Steroids and steroid derivatives	Pregnane steroids
12.43_465.3217n	466.329	12.4305	pos	PE(P-18:0/0:0)	46720	Lipids and lipid-like molecules	Glycerophospholipids	Glycerophosphoethanolamines
4.58_375.1296m/z	375.13	4.58397	neg	(±)-threo-1-(p-Hydroxyphenyl)propylene glycol 4'-glucoside	HMDB0033068	Organic oxygen compounds	Organooxygen compounds	Carbohydrates and carbohydrate conjugates
4.87_245.0122m/z	245.012	4.8733	neg	4-Vinylphenol sulfate	HMDB0062775	Organic acids and derivatives	Organic sulfuric acids and derivatives	Arylsulfates
9.10_342.2636m/z	342.264	9.09828	pos	3-hydroxydodecanoylcarnitine	LMFA07070039	Lipids and lipid-like molecules	Fatty Acyls	Fatty esters
10.45_283.1915m/z	283.191	10.4507	neg	xi-7-Hydroxyhexadecanedioic acid	HMDB0037830	Lipids and lipid-like molecules	Fatty Acyls	Fatty acids and conjugates
10.54_313.2385m/z	313.239	10.5376	neg	12,13-DHOME	HMDB0004705	Lipids and lipid-like molecules	Fatty Acyls	Fatty acids and conjugates
7.40_211.0970m/z	211.097	7.40042	neg	6-Pentyl-2H-pyran-2-one	HMDB0031085	Organoheterocyclic compounds	Pyrans	Pyranones and derivatives
8.38_229.1441m/z	229.144	8.38143	neg	(Z)-3-Methyl-3-decenoic acid	HMDB0031062	Lipids and lipid-like molecules	Fatty Acyls	Fatty acids and conjugates
9.35_227.1285m/z	227.128	9.34583	neg	2E,4E-undecadienoic acid	LMFA01030222	Lipids and lipid-like molecules	Fatty Acyls	Fatty Acids and Conjugates
9.95_257.1758m/z	257.176	9.94752	neg	4-(3-Hydroxybutyl)-3,3,5-trimethylcyclohexanone	HMDB0039805	Lipids and lipid-like molecules	Prenol lipids	Sesquiterpenoids
0.56_156.0786n	139.075	0.55785	pos	8-Hydroxy-5,6-octadienoic acid	HMDB0031101	Organic acids and derivatives	Hydroxy acids and derivatives	Medium-chain hydroxy acids and derivatives
10.16_396.3106m/z	396.311	10.1637	pos	MG(0:0/20:4(8Z,11Z,14Z,17Z)/0:0)	HMDB0011549	Lipids and lipid-like molecules	Endocannabinoids	Unclassified
4.37_208.1309n	209.138	4.37392	pos	5S,6S-epoxy-15R-hydroxy-ETE	HMDB0062236	Organic oxygen compounds	Organooxygen compounds	Ethers
7.83_331.1763m/z	331.176	7.83123	neg	Neomenthol-glucuronide	HMDB0060012	Lipids and lipid-like molecules	Prenol lipids	Terpene glycosides
8.45_239.1286m/z	239.129	8.44908	neg	Neocnidilide	HMDB0034450	Organoheterocyclic compounds	Isobenzofurans	Unclassified
9.31_371.1898m/z	371.19	9.3113	neg	2-Dodecylbenzenesulfonic acid	HMDB0031031	Benzenoids	Benzene and substituted derivatives	Benzenesulfonic acids and derivatives
13.44_751.5718m/z	751.572	13.4411	pos	SM(d16:1/20:1)	LMSP03010048	Lipids and lipid-like molecules	Sphingolipids	Phosphosphingolipids
4.98_275.0233m/z	275.023	4.97585	neg	(3-oxo-1-phenylpropoxy)sulfonic acid	HMDB0135297	Benzenoids	Benzene and substituted derivatives	Unclassified
5.83_583.2568m/z	583.257	5.83308	neg	Coriandrone A	HMDB0037774	Organoheterocyclic compounds	Benzopyrans	2-benzopyrans
7.85_349.0385m/z	349.039	7.8485	neg	3'-O-Methyl-(-)-epicatechin-7-O-sulphate	HMDB0029177	Phenylpropanoids and polyketides	Flavonoids	Flavans
8.26_581.2975m/z	581.297	8.26218	neg	Corchorosol A	HMDB0041137	Lipids and lipid-like molecules	Steroids and steroid derivatives	Steroid lactones
13.69_445.3324m/z	445.332	13.6944	neg	7alpha-Hydroxy-4-cholesten-3-one	LMST04030123	Lipids and lipid-like molecules	Steroids and steroid derivatives	Cholestane steroids
6.14_203.1282m/z	203.128	6.14302	neg	6-oxo-Nonan-1-ol	LMFA05000138	Lipids and lipid-like molecules	Fatty Acyls	Fatty alcohols
0.51_169.1221m/z	169.122	0.5123	pos	3,7-Dimethyl-2E,6-octadienoic acid	45790	Unclassified	Unclassified	Unclassified
4.70_233.0119m/z	233.012	4.70432	neg	p-Cresol sulfate	HMDB0011635	Organic acids and derivatives	Organic sulfuric acids and derivatives	Arylsulfates
4.94_180.0657m/z	180.066	4.94137	neg	N-(3-oxo-pentanoyl)-homoserine lactone	LMFA08030031	Lipids and lipid-like molecules	Fatty Acyls	Fatty amides
5.29_202.1198n	201.113	5.28613	neg	9,10-dihydroxy-2-decenoic acid	LMFA01050428	Lipids and lipid-like molecules	Fatty Acyls	Fatty Acids and Conjugates
6.35_268.1178m/z	268.118	6.35463	pos	Samin	HMDB0038926	Organoheterocyclic compounds	Benzodioxoles	Unclassified
8.78_241.1443m/z	241.144	8.77652	neg	Aleprylic acid	LMFA01030189	Lipids and lipid-like molecules	Fatty Acyls	Fatty Acids and Conjugates
1.74_148.0525n	166.086	1.74402	pos	Cinnamic acid	HMDB0000567	Phenylpropanoids and polyketides	Cinnamic acids and derivatives	Cinnamic acids
11.21_431.3167m/z	431.317	11.205	neg	Shibic acid	LMFA01030831	Lipids and lipid-like molecules	Fatty Acyls	Fatty Acids and Conjugates
13.97_559.3980m/z	559.398	13.9707	neg	12-hydroxy-5,8,10-heptadecatrienoic acid	LMFA01050195	Lipids and lipid-like molecules	Fatty Acyls	Fatty acids and conjugates
6.40_587.2880m/z	587.288	6.40022	neg	Tocopheronic acid	HMDB0030555	Lipids and lipid-like molecules	Prenol lipids	Sesquiterpenoids
6.49_462.1773m/z	462.177	6.48653	neg	Dihydroisomorphine-3-glucuronide	HMDB0060820	Alkaloids and derivatives	Morphinans	Unclassified
7.23_465.3089n	466.316	7.23483	pos	Sodium glycocholate	88551	Unclassified	Unclassified	Unclassified
9.28_489.2708m/z	489.271	9.2768	neg	12-Hydroxy-13-O-D-glucuronoside-octadec-9Z-enoate	HMDB0060118	Lipids and lipid-like molecules	Saccharolipids	Unclassified
9.68_414.2998m/z	414.3	9.68035	pos	N-Docosahexaenoyl GABA	HMDB0062332	Organic acids and derivatives	Carboxylic acids and derivatives	Amino acids, peptides, and analogues
0.73_113.0591n	114.066	0.72935	pos	Creatinine	8	Organic acids and derivatives	Carboxylic acids and derivatives	Amino acids, peptides, and analogues
10.31_279.1953m/z	279.195	10.3137	pos	7-hydroxy-10E,16-heptadecadien-8-ynoic acid	35613	Lipids and lipid-like molecules	Fatty Acyls	Fatty Acids and Conjugates
11.20_295.2509n	318.24	11.2	pos	Linoleyl hydroxamic acid	LMFA08020211	Lipids and lipid-like molecules	Fatty Acyls	Fatty amides
13.54_353.3290n	354.336	13.5418	pos	Anandamide (20:l, n-9)	3722	Lipids and lipid-like molecules	Fatty Acyls	Fatty amides
13.68_223.1690m/z	223.169	13.675	pos	Rishitin	HMDB0035593	Organic oxygen compounds	Organooxygen compounds	Alcohols and polyols
14.91_256.2267m/z	256.227	14.9091	pos	Guaidiol	HMDB0033228	Lipids and lipid-like molecules	Prenol lipids	Sesquiterpenoids
5.25_243.1347m/z	243.135	5.25172	neg	Hydroxyprolyl-Isoleucine	HMDB0028866	Organic acids and derivatives	Carboxylic acids and derivatives	Amino acids, peptides, and analogues
0.48_166.0993n	167.107	0.4823	pos	dolichodial	53306	Lipids and lipid-like molecules	Prenol lipids	Isoprenoids
10.61_424.3418m/z	424.342	10.6114	pos	2-Hydroxy-3-methoxyestrone	HMDB0011195	Lipids and lipid-like molecules	Steroids and steroid derivatives	Estrane steroids
2.63_322.1427m/z	322.143	2.63375	pos	Litebamine	HMDB0038629	Benzenoids	Phenanthrenes and derivatives	Phenanthrols
5.37_209.0448m/z	209.045	5.37155	neg	2-(2,3,6-trihydroxy-4-methoxyphenyl)propanoic acid	HMDB0125049	Phenylpropanoids and polyketides	Phenylpropanoic acids	Unclassified
8.07_479.1358m/z	479.136	8.07225	neg	Artobiloxanthone	HMDB0034021	Benzenoids	Benzene and substituted derivatives	Phenylpropanes
10.49_307.1915m/z	307.192	10.4855	neg	Crithmumdiol	HMDB0033957	Lipids and lipid-like molecules	Fatty Acyls	Fatty alcohols
11.50_298.2507n	297.243	11.4964	neg	17-HOME(9Z)	LMFA02000180	Lipids and lipid-like molecules	Fatty Acyls	Octadecanoids
12.09_172.1330m/z	172.133	12.0872	pos	7-nonynoic acid	LMFA01030508	Lipids and lipid-like molecules	Fatty Acyls	Fatty Acids and Conjugates
12.46_507.3687n	508.376	12.4632	pos	PC(O-18:1(9Z)/0:0)	LMGP01060039	Lipids and lipid-like molecules	Glycerophospholipids	Glycerophosphocholines
13.54_270.2788m/z	270.279	13.5418	pos	10Z-Heptadecen-2-one	LMFA12000189	Lipids and lipid-like molecules	Fatty Acyls	Oxygenated hydrocarbons
3.31_204.9805m/z	204.981	3.31457	neg	Pyrogallol-1-O-sulphate	HMDB0060016	Organic acids and derivatives	Organic sulfuric acids and derivatives	Arylsulfates
5.37_240.0864m/z	240.086	5.37028	pos	3-(6-hydroxy-7-methoxy-2H-1,3-benzodioxol-5-yl)prop-2-enal	HMDB0128662	Organoheterocyclic compounds	Benzodioxoles	Unclassified
8.19_195.1019m/z	195.102	8.19297	neg	11-oxo-undeca-5,8-dienoic acid	LMFA01060220	Lipids and lipid-like molecules	Fatty Acyls	Fatty Acids and Conjugates
0.77_246.0904m/z	246.09	0.77085	pos	Methionyl-Asparagine	HMDB0028968	Organic acids and derivatives	Carboxylic acids and derivatives	Amino acids, peptides, and analogues
10.46_398.3265m/z	398.326	10.4608	pos	MG(0:0/20:3(11Z,14Z,17Z)/0:0)	HMDB0011545	Lipids and lipid-like molecules	Endocannabinoids	Unclassified
11.70_464.3134m/z	464.313	11.6991	pos	Dihomo-gamma-linolenoyl dopamine	LMFA08020272	Lipids and lipid-like molecules	Fatty Acyls	Fatty amides
6.37_244.9851m/z	244.985	6.36603	neg	Octafluorocyclobutane	HMDB0031292	Organohalogen compounds	Organofluorides	Unclassified
0.67_218.0787n	241.068	0.673017	pos	Triacetin	HMDB0029592	Lipids and lipid-like molecules	Glycerolipids	Triradylcglycerols
13.06_412.2857m/z	412.286	13.0553	neg	Macamide	LMFA08020159	Lipids and lipid-like molecules	Fatty Acyls	Fatty amides
5.85_243.0773m/z	243.077	5.85043	neg	Indolylacryloylglycine	HMDB0006005	Organic acids and derivatives	Carboxylic acids and derivatives	Amino acids, peptides, and analogues
7.39_254.1152n	255.122	7.38772	pos	3,4-dimethyl-5-carboxyethyl-2-furanbutanoic acid	LMFA01150053	Lipids and lipid-like molecules	Fatty Acyls	Fatty Acids and Conjugates
7.87_583.2567m/z	583.257	7.86583	neg	Coriandrone B	HMDB0037775	Organoheterocyclic compounds	Benzopyrans	1-benzopyrans
7.95_583.3129m/z	583.313	7.95198	neg	Cholic acid glucuronide	LMST05010044	Lipids and lipid-like molecules	Steroids and steroid derivatives	Steroidal glycosides
9.45_303.1450m/z	303.145	9.4494	neg	Butyl (S)-3-hydroxybutyrate glucoside	HMDB0031694	Lipids and lipid-like molecules	Fatty Acyls	Fatty acyl glycosides
0.48_102.0917m/z	102.092	0.4823	pos	xi-2,3-Dihydro-3-methylfuran	HMDB0037788	Organoheterocyclic compounds	Dihydrofurans	Unclassified
0.76_229.1180m/z	229.118	0.757017	pos	Prolylhydroxyproline	HMDB0006695	Organic acids and derivatives	Carboxylic acids and derivatives	Amino acids, peptides, and analogues
2.21_100.0761m/z	100.076	2.21382	pos	δ-Valerolactam	62467	Organoheterocyclic compounds	Piperidines	Piperidinones
4.26_234.1333m/z	234.133	4.25772	pos	Hydroxypropionylcarnitine	LMFA07070074	Lipids and lipid-like molecules	Fatty Acyls	Fatty acid esters
4.96_243.1711m/z	243.171	4.95865	neg	Isoleucyl-Isoleucine	HMDB0028910	Organic acids and derivatives	Carboxylic acids and derivatives	Amino acids, peptides, and analogues
6.32_215.1521n	216.159	6.32125	pos	N-Nonanoylglycine	HMDB0013279	Organic acids and derivatives	Carboxylic acids and derivatives	Amino acids, peptides, and analogues
7.04_259.0281m/z	259.028	7.03813	neg	[2-hydroxy-6-methoxy-4-(prop-2-en-1-yl)phenyl]oxidanesulfonic acid	HMDB0135261	Organic acids and derivatives	Organic sulfuric acids and derivatives	Arylsulfates
9.31_304.2843m/z	304.284	9.31332	pos	2-hydroxy-heptadecanoic acid	LMFA01050052	Lipids and lipid-like molecules	Fatty Acyls	Fatty Acids and Conjugates
0.50_142.0993n	143.107	0.497217	pos	2-Octenoic acid	4146	Lipids and lipid-like molecules	Fatty Acyls	Fatty acids and conjugates
11.51_479.3374n	480.345	11.5084	pos	LysoPC(P-16:0)	HMDB0010407	Unclassified	Unclassified	Unclassified
12.25_187.1207n	188.128	12.2479	pos	KAPA	3322	Lipids and lipid-like molecules	Fatty Acyls	Fatty acids and conjugates
5.23_241.0715m/z	241.072	5.23445	neg	4-Hydroxy-6-methyl-3-(1-oxobutyl)-2H-pyran-2-one	HMDB0040637	Organic oxygen compounds	Organooxygen compounds	Carbonyl compounds
9.71_527.2862m/z	527.286	9.70958	pos	Neuromedin N (1-4)	HMDB0013021	Organic acids and derivatives	Carboxylic acids and derivatives	Amino acids, peptides, and analogues
11.29_267.1717m/z	267.172	11.2928	pos	Isomyristic acid	LMFA01020007	Lipids and lipid-like molecules	Fatty Acyls	Fatty acids and conjugates
4.76_184.0371n	185.044	4.7636	pos	3-O-Methylgallate	66325	Unclassified	Unclassified	Unclassified
8.91_448.3072m/z	448.307	8.91438	neg	Glycochenodeoxycholic acid	LMST05030008	Lipids and lipid-like molecules	Sterol Lipids	Steroid conjugates
9.55_179.0704m/z	179.07	9.5529	neg	5-(3E-Pentenyl)tetrahydro-2-oxo-3-furancarboxylic acid	HMDB0030991	Organoheterocyclic compounds	Lactones	Gamma butyrolactones
9.96_370.2949m/z	370.295	9.95863	pos	2-Hydroxymyristoylcarnitine	LMFA07070033	Lipids and lipid-like molecules	Fatty Acyls	Fatty acid esters
0.20_138.1043n	121.101	0.200817	pos	5-Isopropylbicyclo[3.1.0]hexan-2-one	90543	Organic oxygen compounds	Organooxygen compounds	Carbonyl compounds
10.03_481.2809m/z	481.281	10.0339	neg	(-)-Salvisyriacolide	LMPR0105040002	Lipids and lipid-like molecules	Prenol lipids	Isoprenoids
11.89_205.0858m/z	205.086	11.8935	pos	Monoisobutyl phthalic acid	HMDB0002056	Benzenoids	Benzene and substituted derivatives	Benzoic acids and derivatives
4.16_271.0701m/z	271.07	4.15962	neg	Pyridine N-oxide glucuronide	HMDB0061177	Organic oxygen compounds	Organooxygen compounds	Carbohydrates and carbohydrate conjugates
4.93_226.0708m/z	226.071	4.92947	pos	4-Amino-4-deoxychorismic acid	3363	Unclassified	Unclassified	Unclassified
5.54_439.1610m/z	439.161	5.54015	neg	Gibberellin A43	HMDB0035046	Lipids and lipid-like molecules	Prenol lipids	Diterpenoids
6.21_227.0920m/z	227.092	6.21105	neg	Peperinic acid	HMDB0038181	Organoheterocyclic compounds	Benzofurans	Unclassified
6.92_269.1032m/z	269.103	6.91737	neg	Dhelwangin	HMDB0030703	Organic oxygen compounds	Organooxygen compounds	Carbonyl compounds
7.35_329.1605m/z	329.16	7.34875	neg	(4S,6R)-p-Mentha-1,8-diene-6,7-diol 7-glucoside	HMDB0039056	Lipids and lipid-like molecules	Prenol lipids	Terpene glycosides
8.05_270.1981n	271.205	8.04623	pos	17-Methyl-18-norandrosta-4,13(17)-dien-3-one	70578	Unclassified	Unclassified	Unclassified
10.73_312.1591m/z	312.159	10.7278	pos	5-[(E)-2-(4-hydroxyphenyl)ethenyl]-2-[(1E)-3-methylbuta-1,3-dien-1-yl]benzene-1,3-diol	HMDB0128993	Phenylpropanoids and polyketides	Stilbenes	Unclassified
11.98_489.3587m/z	489.359	11.9825	neg	Alisol A	71704	Unclassified	Unclassified	Unclassified
7.73_227.1285m/z	227.128	7.72812	neg	9-undecynoic acid	LMFA01030617	Lipids and lipid-like molecules	Fatty Acyls	Fatty Acids and Conjugates
8.55_251.1288m/z	251.129	8.55177	neg	Etrogol	HMDB0039101	Benzenoids	Phenols	Tyrosols and derivatives
10.59_239.1649m/z	239.165	10.5898	neg	beta-Ionol	HMDB0036820	Lipids and lipid-like molecules	Prenol lipids	Sesquiterpenoids
2.68_230.0124m/z	230.012	2.67672	neg	Benzeneacetamide-4-O-sulphate	HMDB0059994	Organic acids and derivatives	Organic sulfuric acids and derivatives	Arylsulfates
5.07_156.1019m/z	156.102	5.06545	pos	1-(2-Furanyl)-1-butanone	HMDB0039802	Organic oxygen compounds	Organooxygen compounds	Carbonyl compounds
6.07_389.0914m/z	389.091	6.07452	neg	4-Methoxybenzenepropanol 1-(2-sulfoglucoside)	HMDB0034757	Lipids and lipid-like molecules	Fatty Acyls	Fatty acyl glycosides
8.19_229.1441m/z	229.144	8.19297	neg	(Z)-3-Methyl-4-decenoic acid	HMDB0031063	Lipids and lipid-like molecules	Fatty Acyls	Fatty acids and conjugates
9.05_285.2574m/z	285.257	9.04838	pos	pregnan-21-al	LMST02030162	Lipids and lipid-like molecules	Sterol Lipids	Steroids
9.88_294.1833n	293.176	9.8808	neg	Myrsinone	HMDB0040646	Lipids and lipid-like molecules	Prenol lipids	Quinone and hydroquinone lipids
0.77_144.1018m/z	144.102	0.77085	pos	1-Aminocyclohexanecarboxylic acid	6589	Lipids and lipid-like molecules	Prenol lipids	Monoterpenoids
1.29_269.0877m/z	269.088	1.28672	pos	Allopurinol-1-ribonucleoside	867	Nucleosides, nucleotides, and analogues	Pyrazolo[3,4-d]pyrimidine glycosides	Unclassified
11.50_436.2834m/z	436.283	11.4964	neg	PE(P-16:0/0:0)	LMGP02070001	Lipids and lipid-like molecules	Glycerophospholipids	Glycerophosphoethanolamines
15.43_299.1386m/z	299.139	15.4282	pos	3,6-dihydroxy-4,5-diphenyl-2,3,4,5-tetrahydropyridin-2-one	HMDB0134800	Phenylpropanoids and polyketides	Stilbenes	Unclassified
3.61_233.0121m/z	233.012	3.60778	neg	Benzyl sulfate	HMDB0034782	Benzenoids	Benzene and substituted derivatives	Unclassified
5.25_203.0012m/z	203.001	5.25172	neg	O-methoxycatechol-O-sulphate	HMDB0060013	Organic acids and derivatives	Organic sulfuric acids and derivatives	Arylsulfates
5.39_194.0814m/z	194.081	5.38782	neg	O-BENZYL-l-SERINE	44267	Unclassified	Unclassified	Unclassified
9.13_271.2509n	272.258	9.13093	pos	2R-aminohexadecanoic acid	LMFA01100016	Lipids and lipid-like molecules	Fatty Acyls	Fatty Acids and Conjugates
5.22_141.1155n	142.123	5.21832	pos	(±)-Pelletierine	HMDB0030325	Organoheterocyclic compounds	Piperidines	Unclassified
5.49_172.1331m/z	172.133	5.48853	pos	5,7-nonadienoic acid	LMFA01030450	Lipids and lipid-like molecules	Fatty Acyls	Fatty Acids and Conjugates
6.52_411.0394m/z	411.039	6.52102	neg	{2,6-dimethoxy-4-[3-oxo-3-(2,4,6-trihydroxyphenyl)prop-1-en-1-yl]phenyl}oxidanesulfonic acid	HMDB0124891	Phenylpropanoids and polyketides	Linear 1,3-diarylpropanoids	Chalcones and dihydrochalcones
7.25_183.1018m/z	183.102	7.24522	neg	R-2-Hydroxy-3-methylbutanoic acid 3-Methylbutanoyl	HMDB0031510	Lipids and lipid-like molecules	Fatty Acyls	Fatty acid esters
9.28_625.3598m/z	625.36	9.2768	neg	Ponasteroside A	HMDB0034091	Lipids and lipid-like molecules	Steroids and steroid derivatives	Steroidal glycosides
1.73_152.0706m/z	152.071	1.72908	pos	6-Acetyl-2,3-dihydro-2-(hydroxymethyl)-4(1H)-pyridinone	HMDB0035178	Organoheterocyclic compounds	Pyridines and derivatives	Hydropyridines
6.11_194.0451m/z	194.045	6.10882	neg	Leucodopachrome	HMDB0004067	Organoheterocyclic compounds	Indoles and derivatives	Indolecarboxylic acids and derivatives
7.29_282.1334m/z	282.133	7.2856	pos	Harzianopyridone	68155	Unclassified	Unclassified	Unclassified
8.07_368.1656n	367.158	8.07225	neg	Dehydroepiandrosterone sulfate	HMDB0001032	Lipids and lipid-like molecules	Steroids and steroid derivatives	Sulfated steroids
2.20_148.0525n	166.086	2.19897	pos	3-phenylprop-2-enoic acid	HMDB0128078	Phenylpropanoids and polyketides	Cinnamic acids and derivatives	Cinnamic acids
6.10_206.1174m/z	206.117	6.10042	pos	Cerulenin	LMFA08010013	Organoheterocyclic compounds	Epoxides	Oxirane carboxylic acids and derivatives
11.78_339.3001m/z	339.3	11.7796	pos	Alpha-Linolenoyl ethanolamide	HMDB0013624	Organic nitrogen compounds	Organonitrogen compounds	Amines
5.30_325.0565m/z	325.057	5.3033	neg	6-(4-carboxy-2-methoxyphenoxy)-3,4,5-trihydroxyoxane-2-carboxylic acid	HMDB0127989	Lipids and lipid-like molecules	Prenol lipids	Sesquiterpenoids
8.65_471.1760m/z	471.176	8.65328	pos	Melleolide B	HMDB0038787	Lipids and lipid-like molecules	Prenol lipids	Sesquiterpenoids
3.03_181.0719m/z	181.072	3.02843	pos	Theobromine	1456	Organoheterocyclic compounds	Imidazopyrimidines	Purines and purine derivatives
4.12_187.0632n	205.097	4.11997	pos	Indoleacrylic acid	HMDB0000734	Organoheterocyclic compounds	Indoles and derivatives	Indoles
5.15_373.1141m/z	373.114	5.14825	neg	6-(4-ethyl-2-methoxyphenoxy)-3,4,5-trihydroxyoxane-2-carboxylic acid	HMDB0127987	Organic oxygen compounds	Organooxygen compounds	Carbohydrates and carbohydrate conjugates
8.35_471.1760m/z	471.176	8.34903	pos	Melleolide G	HMDB0038793	Lipids and lipid-like molecules	Prenol lipids	Sesquiterpenoids
8.98_301.1195m/z	301.119	8.9833	neg	2-Amino-3-methylbenzoate	HMDB0060680	Benzenoids	Benzene and substituted derivatives	Benzoic acids and derivatives
9.53_288.2895m/z	288.289	9.53048	pos	(S)-14-Methylhexadecanoic acid	HMDB0031067	Lipids and lipid-like molecules	Fatty Acyls	Fatty acids and conjugates
9.84_355.2629m/z	355.263	9.84097	pos	(22E)-3beta-Hydroxy-5alpha-chola-7,22-dien-24-oic Acid	LMST04010287	Unclassified	Unclassified	Unclassified
12.85_619.2891m/z	619.289	12.8477	neg	1-Arachidonoylglycerophosphoinositol	HMDB0061690	Lipids and lipid-like molecules	Glycerophospholipids	Glycerophosphoinositols
5.95_218.2113m/z	218.211	5.94688	pos	Dodecanoic acid	HMDB0000638	Lipids and lipid-like molecules	Fatty Acyls	Fatty acids and conjugates
6.23_201.0220m/z	201.022	6.22828	neg	4-ethylphenylsulfate	HMDB0062551	Organic acids and derivatives	Organic sulfuric acids and derivatives	Arylsulfates
8.15_172.1694m/z	172.169	8.14848	pos	(2E,4E)-2,4-Decadien-1-ol	LMFA05000543	Lipids and lipid-like molecules	Fatty Acyls	Fatty alcohols
8.45_196.1455n	241.144	8.44908	neg	8E-Hydroxy-4,8-dimethyl-4,9-decadienal	LMFA06000145	Lipids and lipid-like molecules	Fatty Acyls	Fatty aldehydes
3.87_246.9915m/z	246.992	3.86677	neg	Vanillic acid 4-sulfate	HMDB0041788	Benzenoids	Benzene and substituted derivatives	Benzoic acids and derivatives
5.25_258.1851m/z	258.185	5.25175	pos	Dextrorphan	1970	Alkaloids and derivatives	Morphinans	Unclassified
6.07_217.0169m/z	217.017	6.07452	neg	Tyrosol 4-sulfate	HMDB0041785	Organic acids and derivatives	Organic sulfuric acids and derivatives	Arylsulfates
7.12_200.1285m/z	200.128	7.1247	neg	2,2,6,6-Tetramethyl-4-piperidinone	HMDB0031179	Organoheterocyclic compounds	Piperidines	Piperidinones
7.23_270.1137m/z	270.114	7.22797	neg	Benzoyl ecgonine	HMDB0041836	Benzenoids	Benzene and substituted derivatives	Benzoic acids and derivatives
8.23_511.2913m/z	511.291	8.22768	neg	(S)-Nerolidol 3-O-[a-L-rhamnopyranosyl-(1->2)-b-D-glucopyranoside]	HMDB0040844	Lipids and lipid-like molecules	Fatty Acyls	Fatty acyl glycosides
10.71_450.2628m/z	450.263	10.7123	neg	LysoPE(0:0/16:1(9Z))	HMDB0011474	Lipids and lipid-like molecules	Glycerophospholipids	Glycerophosphoethanolamines
6.78_213.0221m/z	213.022	6.77955	neg	{[(2E)-3-phenylprop-2-en-1-yl]oxy}sulfonic acid	HMDB0135284	Benzenoids	Benzene and substituted derivatives	Styrenes
7.50_411.2390m/z	411.239	7.50383	neg	Cortolone	HMDB0003128	Lipids and lipid-like molecules	Steroids and steroid derivatives	Hydroxysteroids
9.40_366.2636m/z	366.264	9.39525	pos	(5Z,8Z)-3-hydroxytetradecadienoylcarnitine	LMFA07070019	Lipids and lipid-like molecules	Fatty Acyls	Fatty acid esters
11.97_228.2320m/z	228.232	11.9737	pos	Myristamide	LMFA01100064	Lipids and lipid-like molecules	Fatty Acyls	Fatty amides
13.51_705.5891m/z	705.589	13.5084	pos	SM(d18:0/16:0)	LMSP03010004	Lipids and lipid-like molecules	Sphingolipids	Phosphosphingolipids
5.94_199.0062m/z	199.006	5.93683	neg	(3-ethenylphenyl)oxidanesulfonic acid	HMDB0124988	Organic acids and derivatives	Organic sulfuric acids and derivatives	Arylsulfates
9.91_223.1334m/z	223.133	9.91413	neg	13-Oxo-9,11-tridecadienoic acid	HMDB0034564	Lipids and lipid-like molecules	Fatty Acyls	Fatty acids and conjugates
1.40_276.0176m/z	276.018	1.40145	neg	DOPA sulfate	HMDB0002028	Organic acids and derivatives	Carboxylic acids and derivatives	Amino acids, peptides, and analogues
7.02_229.1676n	230.175	7.01505	pos	N-Decanoylglycine	HMDB0013267	Organic acids and derivatives	Carboxylic acids and derivatives	Amino acids, peptides, and analogues
7.02_374.2548m/z	374.255	7.02087	neg	Undecanoylcarnitine	LMFA07070110	Lipids and lipid-like molecules	Fatty Acyls	Fatty acid esters
7.18_255.2105m/z	255.21	7.18448	pos	5a-Androst-3-en-17-one	LMST02020094	Lipids and lipid-like molecules	Steroids and steroid derivatives	Androstane steroids
9.59_408.2877n	453.286	9.58748	neg	Allocholic acid	5491	Lipids and lipid-like molecules	Steroids and steroid derivatives	Bile acids, alcohols and derivatives
10.57_474.2628m/z	474.263	10.5724	neg	LysoPE(0:0/18:3(6Z,9Z,12Z))	HMDB0011478	Lipids and lipid-like molecules	Glycerophospholipids	Glycerophosphoethanolamines
11.29_222.0979m/z	222.098	11.2928	pos	Avenic acid B	93403	Organic acids and derivatives	Carboxylic acids and derivatives	Amino acids, peptides, and analogues
12.64_425.3625m/z	425.363	12.6402	pos	DG(8:0/15:0/0:0)	HMDB0092917	Lipids and lipid-like molecules	Glycerolipids	Diradylglycerols
6.80_462.1776m/z	462.178	6.79673	neg	Dihydroisomorphine-6-glucuronide	HMDB0061137	Alkaloids and derivatives	Morphinans	Unclassified
0.28_115.1119m/z	115.112	0.283967	pos	4-Heptanone	7078	Organic oxygen compounds	Organooxygen compounds	Carbonyl compounds
11.09_291.1603m/z	291.16	11.0852	neg	(3beta,6beta)-Furanoeremophilane-3,6-diol 6-acetate	HMDB0034930	Lipids and lipid-like molecules	Prenol lipids	Sesquiterpenoids
12.67_441.3585m/z	441.359	12.6747	neg	DG(8:0/0:0/15:0)	HMDB0092918	Lipids and lipid-like molecules	Glycerolipids	Diradylglycerols
6.12_234.2062m/z	234.206	6.11745	pos	12-Hydroxydodecanoic acid	HMDB0002059	Organic acids and derivatives	Hydroxy acids and derivatives	Medium-chain hydroxy acids and derivatives
8.90_207.1020m/z	207.102	8.89705	neg	Allixin	HMDB0040705	Organoheterocyclic compounds	Pyrans	Pyranones and derivatives
0.77_287.1961m/z	287.196	0.77085	pos	Tetranor-8-NO2-CLA	LMFA01120009	Lipids and lipid-like molecules	Fatty Acyls	Fatty Acids and Conjugates
9.35_244.2633m/z	244.263	9.34575	pos	9-pentadecen-1-ol	LMFA05000050	Lipids and lipid-like molecules	Fatty Acyls	Fatty alcohols
9.36_567.3177m/z	567.318	9.36302	neg	(3alpha,5beta,7alpha)-23-Carboxy-7-hydroxy-24-norcholan-3-yl-beta-D-Glucopyranosiduronic acid	LMST05010028	Unclassified	Unclassified	Unclassified
0.72_203.0524m/z	203.052	0.715417	pos	L-(+)-Gulose	64618	Organic oxygen compounds	Organooxygen compounds	Carbohydrates and carbohydrate conjugates
7.06_527.2137m/z	527.214	7.05543	neg	Acetyl-N-formyl-5-methoxykynurenamine	HMDB0004259	Organic oxygen compounds	Organooxygen compounds	Carbonyl compounds
8.24_497.2763m/z	497.276	8.24495	neg	L-Olivosyl-oleandolide	LMPK04000032	Lipids and lipid-like molecules	Polyketides	Macrolides and lactone polyketides
8.66_499.2918m/z	499.292	8.6554	neg	Mupirocin	HMDB0014554	Lipids and lipid-like molecules	Fatty Acyls	Fatty acids and conjugates
9.11_288.2894m/z	288.289	9.11455	pos	15-Methylpalmitate	HMDB0061709	Lipids and lipid-like molecules	Fatty Acyls	Fatty acids and conjugates
9.83_309.1709m/z	309.171	9.82942	neg	all-trans-7-hydroxyhexadeca-2,4,8,10-tetraenoic acid	LMFA01050502	Lipids and lipid-like molecules	Fatty Acyls	Fatty Acids and Conjugates
10.31_272.2946m/z	272.295	10.3137	pos	14-methyl-8-hexadecen-1-ol	LMFA05000034	Lipids and lipid-like molecules	Fatty Acyls	Fatty alcohols
11.88_212.1432m/z	212.143	11.8776	pos	2,4,6,8-Decatetraenoic acid dehydropiperidide	HMDB0033531	Organoheterocyclic compounds	Pyridines and derivatives	Hydropyridines
12.45_464.3146m/z	464.315	12.4491	neg	PE(O-18:1(9Z)/0:0)	LMGP02060004	Lipids and lipid-like molecules	Glycerophospholipids	Glycerophosphoethanolamines
10.89_392.2928n	391.286	10.8855	neg	Ursodeoxycholic acid	HMDB0000946	Lipids and lipid-like molecules	Steroids and steroid derivatives	Bile acids, alcohols and derivatives
12.51_242.2476m/z	242.248	12.5121	pos	3-Pentadecenal	HMDB0040377	Lipids and lipid-like molecules	Fatty Acyls	Fatty aldehydes
4.43_132.0444m/z	132.044	4.42503	pos	NAPQI	HMDB0060946	Organic nitrogen compounds	Organonitrogen compounds	Imines
8.43_340.2481m/z	340.248	8.4332	pos	(9Z)-3-hydroxydodecenoylcarnitine	LMFA07070024	Lipids and lipid-like molecules	Fatty Acyls	Fatty esters
9.52_187.1331m/z	187.133	9.51847	neg	10-hydroxy capric acid	LMFA01050033	Lipids and lipid-like molecules	Fatty Acyls	Fatty Acids and Conjugates
0.06_149.0966n	150.102	0.0619167	pos	4-Methylphenyl acetone	265046	Unclassified	Unclassified	Unclassified
0.26_126.1047n	109.101	0.256267	pos	(3xi,5Z)-1,5-Octadien-3-ol	HMDB0030966	Lipids and lipid-like molecules	Fatty Acyls	Fatty alcohols
10.63_446.3030n	429.3	10.6272	pos	Leontogenin	HMDB0033583	Organic oxygen compounds	Organooxygen compounds	Ethers
10.89_478.3212m/z	478.321	10.8889	pos	Gentamicin	HMDB0014936	Organic oxygen compounds	Organooxygen compounds	Carbohydrates and carbohydrate conjugates
4.60_246.1365n	245.129	4.60123	neg	Lenticin	HMDB0061115	Organic acids and derivatives	Carboxylic acids and derivatives	Amino acids, peptides, and analogues
7.61_223.0971m/z	223.097	7.60745	neg	3-(2-Hydroxy-4-methylphenyl)-2-butanone	HMDB0038179	Lipids and lipid-like molecules	Prenol lipids	Monoterpenoids
9.89_414.3001m/z	414.3	9.89167	pos	N-linolenoyl dopamine	LMFA08020271	Lipids and lipid-like molecules	Fatty Acyls	Fatty amides
0.96_177.1021m/z	177.102	0.956117	pos	Cotinine	1531	Organoheterocyclic compounds	Pyridines and derivatives	Pyrrolidinylpyridines
6.16_225.0691m/z	225.069	6.15987	neg	Biotin	HMDB0000030	Organoheterocyclic compounds	Biotin and derivatives	Unclassified
6.97_130.0652m/z	130.065	6.96682	pos	Isoquinoline	HMDB0034244	Organoheterocyclic compounds	Isoquinolines and derivatives	Unclassified
7.54_262.2375m/z	262.238	7.5405	pos	3-(L-Menthoxy)-2-methylpropane-1,2-diol	HMDB0032417	Lipids and lipid-like molecules	Prenol lipids	Monoterpenoids
5.94_345.1555m/z	345.156	5.93683	neg	Glucosyl 6-hydroxy-2,6-dimethyl-2E,7-octadienoate	HMDB0035822	Organic oxygen compounds	Organooxygen compounds	Carbohydrates and carbohydrate conjugates
0.81_145.0130m/z	145.013	0.80745	neg	Oxoglutaric acid	HMDB0000208	Organic acids and derivatives	Keto acids and derivatives	Gamma-keto acids and derivatives
1.84_102.0917m/z	102.092	1.83552	pos	Cyclopentanone	HMDB0031407	Organic oxygen compounds	Organooxygen compounds	Carbonyl compounds
13.44_322.2737m/z	322.274	13.4411	pos	omega-3-Arachidonic acid	LMFA01030818	Lipids and lipid-like molecules	Fatty Acyls	Fatty acids and conjugates
14.26_511.4003m/z	511.4	14.2625	neg	14-keto pentadecanoic acid	LMFA01060049	Lipids and lipid-like molecules	Fatty Acyls	Fatty Acids and Conjugates
9.96_414.2864m/z	414.286	9.96452	neg	cis-5-Tetradecenoylcarnitine	HMDB0002014	Lipids and lipid-like molecules	Fatty Acyls	Fatty acid esters
10.20_272.2945m/z	272.295	10.1974	pos	14-Methyl-8Z-hexadecen-1-ol	LMFA05000203	Lipids and lipid-like molecules	Fatty Acyls	Fatty alcohols
10.63_244.2269m/z	244.227	10.6272	pos	(4E,d14:1) sphingosine	53898	Lipids and lipid-like molecules	Sphingolipids	Sphingoid bases
4.86_105.0338m/z	105.034	4.86212	pos	Benzoic acid	HMDB0001870	Benzenoids	Benzene and substituted derivatives	Benzoic acids and derivatives
5.30_249.0879m/z	249.088	5.3033	neg	Tyrosyl-Serine	HMDB0029114	Organic acids and derivatives	Carboxylic acids and derivatives	Amino acids, peptides, and analogues
5.76_425.0188m/z	425.019	5.76397	neg	Tectorigenin 4'-sulfate	HMDB0041777	Phenylpropanoids and polyketides	Isoflavonoids	Isoflav-2-enes
7.73_190.1259m/z	190.126	7.72722	pos	S-(3-Methyl-2-butenyl) 2-methylpropanethioate	HMDB0031699	Organic acids and derivatives	Thiocarboxylic acids and derivatives	Thioesters
8.35_369.1741m/z	369.174	8.34812	neg	5alpha-androstane-3alpha-ol-17-one sulfate	LMST05020001	Lipids and lipid-like molecules	Steroids and steroid derivatives	Sulfated steroids
9.65_239.2115m/z	239.212	9.64713	pos	N-Isobutyl-2,4,8-decatrienamide	HMDB0030188	Lipids and lipid-like molecules	Fatty Acyls	Fatty amides
9.86_255.1588m/z	255.159	9.85792	pos	(+)-trans-C75	96547	Unclassified	Unclassified	Unclassified
10.95_449.2547m/z	449.255	10.9532	neg	Lovastatin	HMDB0014372	Organoheterocyclic compounds	Lactones	Delta valerolactones
11.67_284.2232m/z	284.223	11.6692	neg	Myristoylglycine	HMDB0013250	Organic acids and derivatives	Carboxylic acids and derivatives	Amino acids, peptides, and analogues
11.88_279.1589m/z	279.159	11.8776	pos	4-(3,7-dimethylocta-2,6-dien-1-yl)benzene-1,2,3,5-tetrol	HMDB0133084	Lipids and lipid-like molecules	Prenol lipids	Quinone and hydroquinone lipids
9.35_225.1483m/z	225.148	9.34575	pos	Epoxyeremopetasinorol	86414	Organoheterocyclic compounds	Oxanes	Unclassified
0.03_183.1258n	166.122	0.03405	pos	Methyprylon	HMDB0015239	Organoheterocyclic compounds	Piperidines	Piperidinones
0.34_223.0633m/z	223.063	0.339467	pos	2,2,4,4,6,6-Hexamethyl-1,3,5-trithiane	94774	Organosulfur compounds	Thioacetals	Dithioacetals
0.77_180.0624n	225.061	0.765617	neg	D-Galactose	HMDB0000143	Organic oxygen compounds	Organooxygen compounds	Carbohydrates and carbohydrate conjugates
15.99_153.0901n	154.097	15.9897	pos	4-(beta-Acetylaminoethyl)imidazole	66292	Organic acids and derivatives	Carboxylic acids and derivatives	Carboxylic acid derivatives
11.41_430.3083n	475.306	11.4108	neg	Australigenin	HMDB0030066	Phenylpropanoids and polyketides	2-arylbenzofuran flavonoids	Unclassified
5.85_233.0667m/z	233.067	5.85043	neg	Tetrahydro-2,5-furan-diacetic acid	HMDB0059767	Organic acids and derivatives	Carboxylic acids and derivatives	Dicarboxylic acids and derivatives
6.06_439.1611m/z	439.161	6.05725	neg	Gibberellin A39	HMDB0035045	Lipids and lipid-like molecules	Prenol lipids	Diterpenoids
0.76_274.1637n	275.171	0.757017	pos	Lysyl-Gamma-glutamate	HMDB0028965	Organic acids and derivatives	Carboxylic acids and derivatives	Amino acids, peptides, and analogues
1.25_205.0346m/z	205.035	1.24645	neg	3-Oxoadipic acid	HMDB0000398	Organic acids and derivatives	Keto acids and derivatives	Medium-chain keto acids and derivatives
12.36_295.2278m/z	295.228	12.3623	neg	(Z)-9-Cycloheptadecen-1-one	HMDB0031336	Organic oxygen compounds	Organooxygen compounds	Carbonyl compounds
6.92_241.1676n	242.175	6.91687	pos	Valeroidine	68643	Unclassified	Unclassified	Unclassified
7.07_231.0329m/z	231.033	7.07273	neg	(4-ethyl-2-methoxyphenyl)oxidanesulfonic acid	HMDB0127988	Organic acids and derivatives	Organic sulfuric acids and derivatives	Arylsulfates
8.91_340.0151m/z	340.015	8.91438	neg	Diclofenac	HMDB0014724	Benzenoids	Benzene and substituted derivatives	Halobenzenes
9.84_262.1436m/z	262.144	9.84097	pos	5-Hydroxy-2-(5-methyl-1-oxo-4-hexenyl)benzofuran	HMDB0031925	Organoheterocyclic compounds	Benzofurans	Unclassified
6.56_243.0330m/z	243.033	6.55547	neg	4-phenylbutanic acid-O-sulphate	HMDB0059983	Benzenoids	Benzene and substituted derivatives	Unclassified
7.14_227.0379m/z	227.038	7.14195	neg	{[(2E)-2-methyl-3-phenylprop-2-en-1-yl]oxy}sulfonic acid	HMDB0133620	Benzenoids	Benzene and substituted derivatives	Unclassified
7.16_479.2288m/z	479.229	7.15918	neg	11-Oxo-androsterone glucuronide	LMST05010032	Lipids and lipid-like molecules	Glycerolipids	Diradylglycerols
7.49_195.1019m/z	195.102	7.48658	neg	4-(3-hydroxybutyl)-2-methoxyphenol	HMDB0135672	Benzenoids	Phenols	Methoxyphenols
8.97_587.2152m/z	587.215	8.96602	neg	Italidipyrone	HMDB0041308	Organic oxygen compounds	Organooxygen compounds	Carbonyl compounds
8.98_599.2517m/z	599.252	8.9833	neg	APC	HMDB0060661	Organic oxygen compounds	Organooxygen compounds	Carbonyl compounds
1.25_189.0396m/z	189.04	1.24645	neg	3,7-dideoxy-D-threo-hepto-2,6-diuolosonic acid	LMFA01050489	Lipids and lipid-like molecules	Fatty Acyls	Fatty Acids and Conjugates
10.13_370.2951m/z	370.295	10.1294	pos	Persenone C	LMFA05000717	Lipids and lipid-like molecules	Fatty Acyls	Fatty alcohols
11.49_481.3532n	482.36	11.4932	pos	Lyso-PAF C-16	24070	Unclassified	Unclassified	Unclassified
7.19_505.2659m/z	505.266	7.19372	neg	(3b,9R)-5-Megastigmene-3,9-diol 9-[apiosyl-(1->6)-glucoside]	HMDB0038327	Lipids and lipid-like molecules	Fatty Acyls	Fatty acyl glycosides
9.76_172.1694m/z	172.169	9.75638	pos	(-)-Carvomenthone	HMDB0034969	Lipids and lipid-like molecules	Prenol lipids	Monoterpenoids
12.67_318.2767n	336.311	12.6738	pos	1-O-(2R-hydroxy-pentadecyl)-sn-glycerol	LMGL01020062	Lipids and lipid-like molecules	Glycerolipids	Monoradylglycerols
3.54_115.1119m/z	115.112	3.53525	pos	Ethyl isobutyl ketone	58329	Organic oxygen compounds	Organooxygen compounds	Carbonyl compounds
4.62_251.1035m/z	251.103	4.61842	neg	Alanyl-Tyrosine	HMDB0028699	Organic acids and derivatives	Carboxylic acids and derivatives	Amino acids, peptides, and analogues
6.02_187.0967m/z	187.097	6.02303	neg	Azelaic acid	LMFA01170054	Lipids and lipid-like molecules	Fatty Acyls	Fatty acids and conjugates
7.40_225.1128m/z	225.113	7.40042	neg	Jasmolone	HMDB0030039	Organic oxygen compounds	Organooxygen compounds	Alcohols and polyols
8.60_465.2495m/z	465.25	8.60368	neg	Etiocholan-3alpha-ol-17-one 3-glucuronide	LMST05010014	Lipids and lipid-like molecules	Steroids and steroid derivatives	Steroidal glycosides
9.07_495.2967m/z	495.297	9.06942	neg	Pregnanediol-3-glucuronide	HMDB0010318	Lipids and lipid-like molecules	Steroids and steroid derivatives	Steroidal glycosides
0.77_323.0788m/z	323.079	0.765617	neg	(3,4,5,6-tetrahydroxyoxan-2-yl)methyl (2E)-3-(3,4-dihydroxyphenyl)prop-2-enoate	HMDB0125114	Phenylpropanoids and polyketides	Cinnamic acids and derivatives	Hydroxycinnamic acids and derivatives
11.39_204.1381m/z	204.138	11.3853	pos	N,N,O-Tridesmethyltramadol	HMDB0060850	Benzenoids	Benzene and substituted derivatives	Cyclohexylphenols
9.95_549.1041m/z	549.104	9.94752	neg	Chrysophanol 8-(6-galloylglucoside)	HMDB0037087	Benzenoids	Anthracenes	Anthraquinones
0.10_136.0890n	159.076	0.103633	pos	Nona-2,4,6-trienal	HMDB0032441	Organic oxygen compounds	Organooxygen compounds	Carbonyl compounds
10.95_315.2539m/z	315.254	10.9532	neg	(+)-15,16-Dihydroxyoctadecanoic acid	HMDB0031008	Lipids and lipid-like molecules	Fatty Acyls	Fatty acids and conjugates
11.10_324.2297n	323.223	11.1027	neg	TOFA	34518	Unclassified	Unclassified	Unclassified
5.56_253.0715m/z	253.072	5.55737	neg	Arbutin	HMDB0029943	Organic oxygen compounds	Organooxygen compounds	Carbohydrates and carbohydrate conjugates
8.18_315.2412n	360.239	8.17567	neg	O-decanoyl-L-carnitine	HMDB0062631	Lipids and lipid-like molecules	Fatty Acyls	Fatty acid esters
9.88_378.1534m/z	378.153	9.8808	neg	2-(Arabinosylamino)-3-(glucosylamino)propanenitrile	HMDB0039505	Organic oxygen compounds	Organooxygen compounds	Carbohydrates and carbohydrate conjugates
1.19_180.0657m/z	180.066	1.19463	neg	L-Tyrosine	HMDB0000158	Organic acids and derivatives	Carboxylic acids and derivatives	Amino acids, peptides, and analogues
1.41_153.0658m/z	153.066	1.41068	pos	N-Methyl-4-pyridone-3-carboxamide	1502	Unclassified	Unclassified	Unclassified
10.73_314.3413m/z	314.341	10.7278	pos	Phytol	LMPR0104010002	Lipids and lipid-like molecules	Prenol lipids	Diterpenoids
10.78_315.2539m/z	315.254	10.7813	neg	Pelargonic acid	HMDB0000847	Lipids and lipid-like molecules	Fatty Acyls	Fatty acids and conjugates
14.02_540.4388n	563.428	14.024	pos	TG(8:0/8:0/a-13:0)[rac]	HMDB0071246	Lipids and lipid-like molecules	Glycerolipids	Triradylcglycerols
8.98_386.2897m/z	386.29	8.98408	pos	gamma-Eudesmol rhamnoside	HMDB0037961	Lipids and lipid-like molecules	Prenol lipids	Sesquiterpenoids
9.86_361.1634m/z	361.163	9.86372	neg	Thyrotropin releasing hormone	HMDB0060080	Organic acids and derivatives	Carboxylic acids and derivatives	Amino acids, peptides, and analogues
0.75_195.0501m/z	195.05	0.750783	neg	Galactonic acid	HMDB0000565	Organic acids and derivatives	Hydroxy acids and derivatives	Medium-chain hydroxy acids and derivatives
10.26_195.1383m/z	195.138	10.2595	neg	(3R,3aR,7aS)-3-Butylhexahydro-1(3H)-isobenzofuranone	HMDB0034903	Organoheterocyclic compounds	Isobenzofurans	Unclassified
4.99_241.1190m/z	241.119	4.99302	neg	Glutamylisoleucine	HMDB0028822	Organic acids and derivatives	Carboxylic acids and derivatives	Amino acids, peptides, and analogues
10.49_319.1913m/z	319.191	10.4855	neg	(±)α-CMBHC	44834	Unclassified	Unclassified	Unclassified
13.83_445.3323m/z	445.332	13.8327	neg	1-Phenyl-1,3-heneicosanedione	HMDB0035585	Organic oxygen compounds	Organooxygen compounds	Carbonyl compounds
5.97_315.1352m/z	315.135	5.97133	neg	3'-N'-Acetylfusarochromanone	HMDB0037499	Organoheterocyclic compounds	Benzopyrans	1-benzopyrans
10.44_186.1851m/z	186.185	10.4448	pos	4-undecenal	LMFA06000066	Lipids and lipid-like molecules	Fatty Acyls	Fatty aldehydes
11.09_241.1806m/z	241.181	11.0852	neg	4-(2,6,6-Trimethyl-1-cyclohexenyl)-2-butanol	HMDB0036172	Lipids and lipid-like molecules	Prenol lipids	Sesquiterpenoids
4.29_207.1125m/z	207.113	4.29027	pos	Pheneturide	69458	Unclassified	Unclassified	Unclassified
6.54_195.0655m/z	195.065	6.53823	neg	(S)-Batatic acid	HMDB0035721	Lipids and lipid-like molecules	Fatty Acyls	Fatty acids and conjugates
9.05_158.1539m/z	158.154	9.04838	pos	2,4-Nonadien-1-ol	LMFA05000608	Lipids and lipid-like molecules	Fatty Acyls	Fatty alcohols
0.73_140.0681m/z	140.068	0.72935	pos	5-Aminopentanoic acid	HMDB0003355	Organic acids and derivatives	Carboxylic acids and derivatives	Amino acids, peptides, and analogues
4.60_297.1078m/z	297.108	4.59557	pos	Tyrosyl-Aspartate	85993	Organic acids and derivatives	Carboxylic acids and derivatives	Amino acids, peptides, and analogues
9.96_394.2950m/z	394.295	9.95863	pos	(9Z,12Z)-3-hydroxyhexadecadienoylcarnitine	LMFA07070026	Lipids and lipid-like molecules	Fatty Acyls	Fatty acid esters
6.85_526.2482m/z	526.248	6.84837	neg	N-[(3a,5b,7a,12a)-3,12-dihydroxy-24-oxo-7-(sulfoxy)cholan-24-yl]-Glycine	LMST05030010	Unclassified	Unclassified	Unclassified
7.23_225.1128m/z	225.113	7.22797	neg	Norecasantalic acid	HMDB0036817	Lipids and lipid-like molecules	Prenol lipids	Monoterpenoids
7.33_225.0762m/z	225.076	7.33148	neg	Coniferyl alcohol	HMDB0012915	Benzenoids	Phenols	Methoxyphenols
9.48_166.0742n	167.081	9.48	pos	Nicotinamide, N-(2-hydroxyethyl)-	1524	Unclassified	Unclassified	Unclassified
0.89_194.9266m/z	194.927	0.886567	neg	Sulfate	HMDB0001448	Homogeneous non-metal compounds	Non-metal oxoanionic compounds	Non-metal sulfates
6.38_515.2865m/z	515.287	6.383	neg	Ceanothine C	HMDB0029340	Organic acids and derivatives	Carboxylic acids and derivatives	Amino acids, peptides, and analogues
6.93_481.2446m/z	481.245	6.9346	neg	11-beta-hydroxyandrosterone-3-glucuronide	LMST05010030	Organoheterocyclic compounds	Indoles and derivatives	Hydroxyindoles
7.19_253.1345m/z	253.135	7.19372	neg	(+)-Setoclavine	HMDB0033428	Alkaloids and derivatives	Ergoline and derivatives	Clavines and derivatives
10.64_216.1724n	199.169	10.6428	pos	Sabinic acid	LMFA01050039	Lipids and lipid-like molecules	Fatty Acyls	Fatty Acids and Conjugates
11.11_524.2998m/z	524.3	11.1058	pos	Isoamoritin	LMPK12140384	Lipids and lipid-like molecules	Polyketides	Flavonoids
13.95_334.3100m/z	334.31	13.9455	pos	Anandamide (20:2, n-6)	LMFA08040002	Lipids and lipid-like molecules	Fatty Acyls	Fatty amides
5.57_202.0502m/z	202.05	5.57467	neg	3-(3-Indolyl)-2-oxopropanoic acid	43383	Organoheterocyclic compounds	Indoles and derivatives	Indolyl carboxylic acids and derivatives
6.52_197.0448m/z	197.045	6.52102	neg	Methyl furfuracrylate	LMFA07010960	Lipids and lipid-like molecules	Fatty Acyls	Fatty acid esters
5.80_485.1667m/z	485.167	5.79842	neg	(S)-Multifidol 2-[apiosyl-(1->6)-glucoside]	HMDB0039930	Organic oxygen compounds	Organooxygen compounds	Carbohydrates and carbohydrate conjugates
7.71_223.0971m/z	223.097	7.7109	neg	3-hydroxy-3-methyl-4-phenylbutan-2-one	HMDB0133682	Benzenoids	Benzene and substituted derivatives	Phenylpropanes
0.77_159.0651m/z	159.065	0.77085	pos	2,3-Dimethyl-3-hydroxyglutaric acid	HMDB0002025	Lipids and lipid-like molecules	Fatty Acyls	Fatty acids and conjugates
11.11_184.0732m/z	184.073	11.1058	pos	3-Dehydroxycarnitine	HMDB0006831	Lipids and lipid-like molecules	Fatty Acyls	Fatty acids and conjugates
12.74_297.2434m/z	297.243	12.7438	neg	cis-9,10-Epoxystearic acid	36008	Unclassified	Unclassified	Unclassified
3.81_188.9854m/z	188.985	3.81493	neg	Pyrocatechol sulfate	HMDB0059724	Organic acids and derivatives	Organic sulfuric acids and derivatives	Arylsulfates
4.23_141.0101m/z	141.01	4.22735	pos	4-Chlorobenzaldehyde	66475	Unclassified	Unclassified	Unclassified
4.92_281.1006m/z	281.101	4.92428	neg	S-aminomethyldihydrolipoamide	HMDB0006239	Lipids and lipid-like molecules	Fatty Acyls	Fatty amides
0.09_127.0865m/z	127.087	0.0897167	pos	Adipamide	LMFA08010017	Lipids and lipid-like molecules	Fatty Acyls	Fatty amides
10.33_417.2633m/z	417.263	10.3305	pos	Manoalide	LMPR0105020001	Lipids and lipid-like molecules	Prenol lipids	Isoprenoids
4.91_241.0736m/z	241.074	4.91292	pos	Tetrahydroharmol	HMDB0029835	Alkaloids and derivatives	Harmala alkaloids	Unclassified
8.53_679.2628m/z	679.263	8.53452	neg	Myricanene A 5-[arabinosyl-(1->6)-glucoside]	HMDB0039351	Phenylpropanoids and polyketides	Diarylheptanoids	Cyclic diarylheptanoids
7.81_464.3018m/z	464.302	7.81388	neg	N-Palmitoyl tyrosine	HMDB0062340	Organic acids and derivatives	Carboxylic acids and derivatives	Amino acids, peptides, and analogues
0.01_255.2326m/z	255.233	0.00811667	neg	Palmitic acid	HMDB0000220	Lipids and lipid-like molecules	Fatty Acyls	Fatty acids and conjugates
10.00_328.1621m/z	328.162	9.99923	neg	Histidinyl-Lysine	HMDB0028890	Benzenoids	Phenol ethers	Anisoles
3.54_223.0634m/z	223.063	3.53525	pos	Harmalan	HMDB0029834	Alkaloids and derivatives	Harmala alkaloids	Unclassified
4.91_326.0992m/z	326.099	4.9075	neg	N2-(gamma-Glutamyl)-4-carboxyphenylhydrazine	HMDB0040693	Organic acids and derivatives	Carboxylic acids and derivatives	Amino acids, peptides, and analogues
8.86_187.1331m/z	187.133	8.8626	neg	9-Hydroxydecanoic acid	HMDB0033201	Organic acids and derivatives	Hydroxy acids and derivatives	Medium-chain hydroxy acids and derivatives
10.89_632.3187m/z	632.319	10.8855	neg	PHOOA-PS	LMGP20040005	Lipids and lipid-like molecules	Glycerophospholipids	Oxidized glycerophospholipids
14.23_540.4389n	563.428	14.2254	pos	TG(8:0/8:0/i-13:0)	HMDB0071529	Lipids and lipid-like molecules	Glycerolipids	Triradylcglycerols
6.38_507.2083m/z	507.208	6.383	neg	6-O-Oleuropeoylsucrose	HMDB0038117	Lipids and lipid-like molecules	Saccharolipids	Unclassified
6.61_193.0499m/z	193.05	6.6071	neg	CRESOPYRINE	43914	Unclassified	Unclassified	Unclassified
7.66_429.1952m/z	429.195	7.65923	neg	Ptilosteroid C	LMST02030214	Lipids and lipid-like molecules	Sterol Lipids	Steroids
8.60_257.1990n	258.206	8.60235	pos	N-Lauroylglycine	HMDB0013272	Organic acids and derivatives	Carboxylic acids and derivatives	Amino acids, peptides, and analogues
0.84_328.1023m/z	328.102	0.840617	pos	Aspartyl-Arginine	HMDB0028747	Organic acids and derivatives	Carboxylic acids and derivatives	Amino acids, peptides, and analogues
10.36_304.2996m/z	304.3	10.3642	pos	BENZALKONIUM	44355	Unclassified	Unclassified	Unclassified
7.80_776.6876n	775.68	7.79697	neg	Dextrothyroxine	HMDB0014651	Organic acids and derivatives	Carboxylic acids and derivatives	Amino acids, peptides, and analogues
0.41_171.1015m/z	171.102	0.4086	neg	N(tele)-methylhistaminium	HMDB0062574	Organic nitrogen compounds	Organonitrogen compounds	Amines
10.43_414.2040n	415.211	10.4297	pos	Armillaripin	HMDB0030404	Lipids and lipid-like molecules	Prenol lipids	Sesquiterpenoids
11.18_272.2223m/z	272.222	11.1837	pos	Methyl 7-oxo-11E-tetradecenoate	LMFA07010489	Lipids and lipid-like molecules	Fatty Acyls	Fatty esters
9.15_244.2633m/z	244.263	9.14707	pos	2-Pentadecanone	HMDB0031081	Organic oxygen compounds	Organooxygen compounds	Carbonyl compounds
9.71_386.1726n	387.18	9.70958	pos	Isogingerenone B	HMDB0035404	Phenylpropanoids and polyketides	Diarylheptanoids	Linear diarylheptanoids
9.85_595.3505m/z	595.351	9.84677	neg	Tetranor-PGE1	LMFA03010211	Unclassified	Unclassified	Unclassified
11.26_524.2996m/z	524.3	11.2626	pos	Amoritin	LMPK12140440	Lipids and lipid-like molecules	Polyketides	Flavonoids
11.85_558.4365m/z	558.436	11.8451	pos	Vecuronium	HMDB0015432	Lipids and lipid-like molecules	Steroids and steroid derivatives	Steroid esters
4.68_130.1591m/z	130.159	4.68018	pos	1-Octene	HMDB0032449	Hydrocarbons	Unsaturated hydrocarbons	Unsaturated aliphatic hydrocarbons
8.45_255.2105m/z	255.21	8.45005	pos	5alpha-Androst-16-en-3-one	HMDB0034406	Lipids and lipid-like molecules	Steroids and steroid derivatives	Androstane steroids
0.01_220.1820n	219.175	0.00811667	neg	2-trans,6-trans-Farnesal	HMDB0060356	Lipids and lipid-like molecules	Prenol lipids	Sesquiterpenoids
0.54_159.0650m/z	159.065	0.542633	pos	Laurencione monoacetate	65392	Unclassified	Unclassified	Unclassified
0.78_118.0420n	136.076	0.784717	pos	3,5,7-Octatriyn-1-ol	HMDB0038998	Lipids and lipid-like molecules	Fatty Acyls	Fatty alcohols
0.78_229.1544m/z	229.154	0.784717	pos	Isoleucylproline	HMDB0011174	Organic acids and derivatives	Carboxylic acids and derivatives	Amino acids, peptides, and analogues
10.25_285.1363n	286.144	10.2469	pos	Erysopine	HMDB0030256	Alkaloids and derivatives	Erythrina alkaloids	Erythrinanes
10.31_431.3168m/z	431.317	10.3114	neg	1-Phenyl-1,3-eicosanedione	HMDB0032925	Organic oxygen compounds	Organooxygen compounds	Carbonyl compounds
5.29_163.0390m/z	163.039	5.28613	neg	4-Hydroxycinnamic acid	HMDB0002035	Phenylpropanoids and polyketides	Cinnamic acids and derivatives	Hydroxycinnamic acids and derivatives
6.54_433.2080m/z	433.208	6.53823	neg	9,13-Dihydroxy-4-megastigmen-3-one 9-glucoside	HMDB0036318	Lipids and lipid-like molecules	Fatty Acyls	Fatty acyl glycosides
6.69_332.2080m/z	332.208	6.69343	neg	O-octanoyl-R-carnitine	LMFA07070002	Lipids and lipid-like molecules	Fatty Acyls	Fatty acid esters
7.56_313.2254n	358.224	7.55563	neg	9-Decenoylcarnitine	LMFA07070048	Lipids and lipid-like molecules	Fatty Acyls	Fatty acid esters
8.85_498.2898m/z	498.29	8.8453	neg	Tauroursodeoxycholic acid	HMDB0000874	Lipids and lipid-like molecules	Steroids and steroid derivatives	Bile acids, alcohols and derivatives
6.87_369.1741m/z	369.174	6.86558	neg	Etiocholanolone sulfate	LMST05020044	Lipids and lipid-like molecules	Steroids and steroid derivatives	Sulfated steroids
7.25_467.1924m/z	467.192	7.24522	neg	15-Acetoxyscirpene-3,4-diol 4-O-a-D-glucopyranoside	HMDB0035590	Lipids and lipid-like molecules	Prenol lipids	Sesquiterpenoids
7.73_414.3000m/z	414.3	7.72722	pos	N-gamma-linolenoyl dopamine	LMFA08020273	Lipids and lipid-like molecules	Fatty Acyls	Fatty amides
7.80_371.1898m/z	371.19	7.79697	neg	4-Dodecylbenzenesulfonic Acid	HMDB0059915	Benzenoids	Benzene and substituted derivatives	Benzenesulfonic acids and derivatives
0.78_359.0479m/z	359.048	0.779533	neg	2,5-Dimethyl-1,4-dithiane-2,5-diol	HMDB0033556	Organoheterocyclic compounds	Dithianes	Unclassified
0.98_118.0420n	136.076	0.984867	pos	xi-2,3-Octadiene-5,7-diyn-1-ol	HMDB0040549	Lipids and lipid-like molecules	Fatty Acyls	Fatty alcohols
9.16_465.2495m/z	465.25	9.1559	neg	5-alpha-Dihydrotestosterone glucuronide	HMDB0006203	Lipids and lipid-like molecules	Steroids and steroid derivatives	Steroidal glycosides
0.89_269.0878m/z	269.088	0.886567	neg	D-erythro-L-galacto-Nonulose	HMDB0029955	Organic oxygen compounds	Organooxygen compounds	Carbohydrates and carbohydrate conjugates
14.26_540.4389n	539.432	14.2625	neg	TG(8:0/8:0/13:0)	HMDB0072647	Lipids and lipid-like molecules	Glycerolipids	Triradylcglycerols
5.83_361.1390m/z	361.139	5.82862	pos	Caffeoyl tyrosine	HMDB0029295	Organic acids and derivatives	Carboxylic acids and derivatives	Amino acids, peptides, and analogues
8.60_183.1018m/z	183.102	8.60368	neg	Oxalic acid dibutyl ester	HMDB0040196	Organic acids and derivatives	Carboxylic acids and derivatives	Dicarboxylic acids and derivatives
8.95_186.2215m/z	186.222	8.95158	pos	1-Dodecene	LMFA11000313	Hydrocarbons	Unsaturated hydrocarbons	Unsaturated aliphatic hydrocarbons
11.36_634.3341m/z	634.334	11.3591	neg	Pentasine	HMDB0029803	Organic acids and derivatives	Carboxylic acids and derivatives	Pentacarboxylic acids and derivatives
11.85_768.5872m/z	768.587	11.8451	pos	PC(18:2(9Z,12Z)/P-18:1(11Z))	HMDB0008161	Lipids and lipid-like molecules	Glycerophospholipids	Glycerophosphocholines
12.69_517.3898m/z	517.39	12.692	neg	Theonellasterol D	LMST01040182	Lipids and lipid-like molecules	Sterol Lipids	Sterols
7.14_369.1741m/z	369.174	7.14195	neg	5a-Dihydrotestosterone sulfate	LMST05020023	Lipids and lipid-like molecules	Steroids and steroid derivatives	Sulfated steroids
9.07_431.2287m/z	431.229	9.06942	neg	Oleandolide	LMPK04000031	Lipids and lipid-like molecules	Polyketides	Macrolides and lactone polyketides
9.52_395.1898m/z	395.19	9.51847	neg	3beta-Hydroxypregn-5-en-20-one sulfate	HMDB0060382	Lipids and lipid-like molecules	Steroids and steroid derivatives	Sulfated steroids
9.58_244.2633m/z	244.263	9.58018	pos	13-methyltetradecanal	LMFA06000258	Lipids and lipid-like molecules	Fatty Acyls	Fatty aldehydes
13.74_184.9854m/z	184.985	13.7405	pos	Phosphohydroxypyruvic acid	HMDB0001024	Organic oxygen compounds	Organooxygen compounds	Carbonyl compounds
6.07_254.0905m/z	254.09	6.07452	neg	Nicotinamide riboside	HMDB0000855	Organic oxygen compounds	Organooxygen compounds	Carbohydrates and carbohydrate conjugates
6.50_384.1608n	383.153	6.50375	neg	3b,16a-Dihydroxyandrostenone sulfate	LMST05020022	Lipids and lipid-like molecules	Steroids and steroid derivatives	Sulfated steroids
6.95_191.1069m/z	191.107	6.95187	neg	5,11-dodecadiynoic acid	LMFA01030464	Lipids and lipid-like molecules	Fatty Acyls	Fatty Acids and Conjugates
7.03_199.1571n	200.164	7.03192	pos	11-nitro-1-undecene	HMDB0062669	Organic 1,3-dipolar compounds	Allyl-type 1,3-dipolar organic compounds	Organic nitro compounds
9.07_367.1585m/z	367.158	9.06942	neg	Testosterone sulfate	LMST05020032	Lipids and lipid-like molecules	Steroids and steroid derivatives	Sulfated steroids
9.91_409.1619m/z	409.162	9.90803	pos	3,5-Di-O-methyl-8-prenylafzelechin-4beta-ol	LMPK12020216	Lipids and lipid-like molecules	Polyketides	Flavonoids
0.27_130.0996n	113.096	0.270117	pos	Heptanoic acid	5636	Lipids and lipid-like molecules	Fatty Acyls	Fatty acids and conjugates
11.19_335.2228m/z	335.223	11.1879	neg	trans-4,5-epoxy-2(E)-Decenal	44885	Organic oxygen compounds	Organooxygen compounds	Carbonyl compounds
13.47_379.1581m/z	379.158	13.4698	neg	Ecabet	HMDB0015613	Lipids and lipid-like molecules	Prenol lipids	Diterpenoids
5.29_345.1554m/z	345.155	5.28613	neg	(1R,3S,4S,6R)-6,9-Dihydroxyfenchone 6-O-b-D-glucoside	HMDB0033222	Lipids and lipid-like molecules	Prenol lipids	Terpene glycosides
5.32_174.1124m/z	174.112	5.31965	pos	Hexanoylglycine	HMDB0000701	Organic acids and derivatives	Carboxylic acids and derivatives	Amino acids, peptides, and analogues
5.56_182.1903m/z	182.19	5.55655	pos	Dicyclohexylamine	70260	Unclassified	Unclassified	Unclassified
5.83_343.1399m/z	343.14	5.83308	neg	2-Octenedioic acid	HMDB0000341	Lipids and lipid-like molecules	Fatty Acyls	Fatty acids and conjugates
7.80_222.1130m/z	222.113	7.79697	neg	Phenmetrazine	HMDB0014968	Organoheterocyclic compounds	Oxazinanes	Morpholines
7.88_251.1288m/z	251.129	7.88312	neg	Methyl sorbate	HMDB0029582	Lipids and lipid-like molecules	Fatty Acyls	Fatty acid esters
8.23_461.2397m/z	461.24	8.22768	neg	(±)Fenfluramine	2680	Unclassified	Unclassified	Unclassified
8.28_331.1916m/z	331.192	8.2795	neg	Perillic acid	HMDB0004586	Lipids and lipid-like molecules	Prenol lipids	Monoterpenoids
9.33_353.0044m/z	353.004	9.32862	neg	(R)-Mevalonic acid-5-pyrophosphate	HMDB0001981	Organic oxygen compounds	Organic oxoanionic compounds	Organic pyrophosphates
9.57_279.1602m/z	279.16	9.5701	neg	2-Propyl-2,4-pentadienoic acid	HMDB0060682	Lipids and lipid-like molecules	Fatty Acyls	Fatty acids and conjugates
0.03_283.1914m/z	283.191	0.0276333	neg	4-ene-Valproic acid	HMDB0013897	Lipids and lipid-like molecules	Fatty Acyls	Fatty acids and conjugates
0.62_327.0659m/z	327.066	0.615183	neg	1H-Indole-3-acetic acid, 5-[[(methylamino)sulfonyl]methyl]-	2613	Unclassified	Unclassified	Unclassified
0.64_204.9569m/z	204.957	0.6449	pos	Thiodiacetic acid sulfoxide	70377	Unclassified	Unclassified	Unclassified
0.83_181.1586m/z	181.159	0.826417	pos	2-lauroleic acid	34726	Lipids and lipid-like molecules	Fatty Acyls	Fatty acids and conjugates
0.97_151.0250m/z	151.025	0.9719	neg	Glycolic acid	HMDB0000115	Organic acids and derivatives	Hydroxy acids and derivatives	Alpha hydroxy acids and derivatives
1.25_257.0778m/z	257.078	1.24645	neg	Pyroglutamic acid	HMDB0000267	Organic acids and derivatives	Carboxylic acids and derivatives	Amino acids, peptides, and analogues
10.19_211.0354m/z	211.035	10.1899	neg	N-phosphocreatinate(2-)	HMDB0062567	Organic acids and derivatives	Carboxylic acids and derivatives	Amino acids, peptides, and analogues
10.40_378.2416m/z	378.242	10.3984	neg	N-palmitoyl-phosphoethanolamine	HMDB0059630	Organic acids and derivatives	Organic phosphonic acids and derivatives	Organic phosphonic acids
10.80_255.1600m/z	255.16	10.7988	neg	Cyclohexane-1-carboxylate	67955	Organic acids and derivatives	Carboxylic acids and derivatives	Carboxylic acids
12.05_250.1446m/z	250.145	12.0512	neg	Tetranor-5-NO2-CLA	LMFA01120010	Lipids and lipid-like molecules	Fatty Acyls	Unclassified
12.16_480.3096m/z	480.31	12.1553	neg	PC(15:0/0:0)[S]	40283	Unclassified	Unclassified	Unclassified
12.97_413.2673m/z	413.267	12.9687	neg	Arenaine	HMDB0030354	Organoheterocyclic compounds	Diazines	Pyrimidines and pyrimidine derivatives
13.14_327.2328m/z	327.233	13.1419	neg	1-(1-Methoxy-1-methylethyl)-4-methylbenzene	HMDB0029653	Benzenoids	Benzene and substituted derivatives	Phenylpropanes
13.40_395.3165m/z	395.317	13.4012	neg	5Z-Dodecenoic acid	HMDB0000529	Lipids and lipid-like molecules	Fatty Acyls	Fatty acids and conjugates
2.52_309.1093m/z	309.109	2.52165	neg	Ethosuximide M5	2600	Unclassified	Unclassified	Unclassified
4.12_409.1866m/z	409.187	4.11997	pos	gamma-CEHC Glc	LMPR02020053	Lipids and lipid-like molecules	Prenol lipids	Quinones and hydroquinones
5.06_255.0873m/z	255.087	5.06202	neg	C11354	LMFA01031001	Lipids and lipid-like molecules	Fatty Acyls	Fatty Acids and Conjugates
5.45_379.1610m/z	379.161	5.45382	neg	Prenyl arabinosyl-(1->6)-glucoside	HMDB0041360	Lipids and lipid-like molecules	Fatty Acyls	Fatty acyl glycosides
5.47_375.1298m/z	375.13	5.47102	neg	Ethyl Oxalacetate	6422	Unclassified	Unclassified	Unclassified
5.49_283.1187m/z	283.119	5.48827	neg	5-Heptynoic acid, 7-hydroxy-; 7-Hydroxy-5-heptynoic acid	74626	Unclassified	Unclassified	Unclassified
5.64_427.2337m/z	427.234	5.64332	neg	5-Hexyltetrahydro-2-oxo-3-furancarboxylic acid	HMDB0030984	Organoheterocyclic compounds	Lactones	Gamma butyrolactones
5.95_369.2030m/z	369.203	5.95413	neg	Pseudoecgonine	HMDB0006348	Alkaloids and derivatives	Tropane alkaloids	Unclassified
5.96_207.1742m/z	207.174	5.964	pos	4-(1,1,3,3-Tetramethylbutyl)-phenol	HMDB0013825	Benzenoids	Benzene and substituted derivatives	Phenylpropanes
6.02_269.1507m/z	269.151	6.02303	neg	Aspergillic acid	68394	Unclassified	Unclassified	Unclassified
6.16_473.1453m/z	473.145	6.15987	neg	12-Dihydrodalbinol	LMPK12060042	Lipids and lipid-like molecules	Polyketides	Flavonoids
6.95_399.0098m/z	399.01	6.95187	neg	D-Erythrose 4-phosphate	355	Organic oxygen compounds	Organooxygen compounds	Carbohydrates and carbohydrate conjugates
6.97_283.1189m/z	283.119	6.96908	neg	4-Oxocyclohexanecarboxylate	66041	Unclassified	Unclassified	Unclassified
6.99_188.0709m/z	188.071	6.98628	neg	Phenylpropionylglycine	HMDB0000860	Organic acids and derivatives	Carboxylic acids and derivatives	Amino acids, peptides, and analogues
7.63_207.1742m/z	207.174	7.62528	pos	Linalyl isobutyrate	86967	Lipids and lipid-like molecules	Prenol lipids	Monoterpenoids
7.95_335.0136m/z	335.014	7.95198	neg	6-Thioxanthine	724	Unclassified	Unclassified	Unclassified
7.99_358.9951m/z	358.995	7.98645	neg	2-(Fluoromethoxy)-1,1,3,3,3-pentafluoro-1-propene (Compound A)	2424	Unclassified	Unclassified	Unclassified
8.12_411.1849m/z	411.185	8.12383	neg	17-Hydroxypregnenolone sulfate	LMST05020021	Lipids and lipid-like molecules	Steroids and steroid derivatives	Sulfated steroids
8.66_353.0045m/z	353.004	8.6554	neg	(±)-Mevalonic acid 5-pyrophosphate tetralithium salt	397	Unclassified	Unclassified	Unclassified
9.28_311.2229m/z	311.223	9.2768	neg	4-hydroxynonenal	LMFA06000051	Lipids and lipid-like molecules	Fatty Acyls	Fatty alcohols
0.03_283.2641m/z	283.264	0.0276333	neg	8Z-Heptadecene	LMFA11000102	Lipids and lipid-like molecules	Fatty Acyls	Hydrocarbons
0.37_108.0202m/z	108.02	0.374	neg	1-Methyl-4-nitroimidazole	HMDB0060659	Organoheterocyclic compounds	Azoles	Imidazoles
0.50_135.0441m/z	135.044	0.497217	pos	Phthalide	HMDB0032469	Organoheterocyclic compounds	Isocoumarans	Isobenzofuranones
0.97_289.0678m/z	289.068	0.9719	neg	2-Keto-glutaramic acid	HMDB0001552	Organic acids and derivatives	Keto acids and derivatives	Short-chain keto acids and derivatives
0.99_295.0670m/z	295.067	0.989167	neg	D-2-Hydroxyglutaric acid	HMDB0000606	Organic acids and derivatives	Hydroxy acids and derivatives	Short-chain hydroxy acids and derivatives
10.31_397.2232m/z	397.223	10.3114	neg	Prostaglandin E2	HMDB0001220	Lipids and lipid-like molecules	Fatty Acyls	Eicosanoids
10.45_305.1735m/z	305.173	10.4507	neg	Nω-Acetylhistamine	44795	Unclassified	Unclassified	Unclassified
10.48_282.1307m/z	282.131	10.4769	pos	Saxitoxin	69686	Phenylpropanoids and polyketides	Saxitoxins, gonyautoxins, and derivatives	Unclassified
11.49_310.1541m/z	310.154	11.4932	pos	Cinereain	HMDB0035218	Organoheterocyclic compounds	Diazines	Pyrimidines and pyrimidine derivatives
11.52_212.1643m/z	212.164	11.5232	pos	(S,Z)-Lyratol acetate	87962	Organic acids and derivatives	Carboxylic acids and derivatives	Carboxylic acid derivatives
11.65_212.1643m/z	212.164	11.6515	pos	Hexylresorcinol	HMDB0032567	Benzenoids	Phenols	Benzenediols
11.86_287.2228m/z	287.223	11.8608	neg	Caprylic acid	HMDB0000482	Lipids and lipid-like molecules	Fatty Acyls	Fatty acids and conjugates
12.50_413.2674m/z	413.267	12.5013	neg	Desethylprocainamide	2104	Unclassified	Unclassified	Unclassified
15.46_312.3256m/z	312.326	15.4627	pos	Phytal	HMDB0035654	Lipids and lipid-like molecules	Prenol lipids	Diterpenoids
4.13_343.0670m/z	343.067	4.12532	neg	2-Heptenedioic acid, 4-oxo-	2194	Unclassified	Unclassified	Unclassified
4.98_225.1120m/z	225.112	4.98028	pos	3-Methyl-1,2-cyclopentanedione	87752	Organic oxygen compounds	Organooxygen compounds	Carbonyl compounds
5.68_239.0534m/z	239.053	5.67757	neg	Temozolomide	85179	Organoheterocyclic compounds	Imidazotetrazines	Unclassified
5.94_297.0980m/z	297.098	5.93683	neg	1-(2,4,6-Trimethoxyphenyl)-1,3-butanedione	HMDB0030668	Organic oxygen compounds	Organooxygen compounds	Carbonyl compounds
6.16_240.0429m/z	240.043	6.15987	neg	p-Nitrophenyl-O-ethyl ethylphosphonate	69527	Unclassified	Unclassified	Unclassified
6.52_268.0683m/z	268.068	6.52102	neg	Clitocine	HMDB0033718	Organic oxygen compounds	Organooxygen compounds	Carbohydrates and carbohydrate conjugates
6.87_511.1645m/z	511.165	6.86558	neg	Fluorofelbamate	70814	Unclassified	Unclassified	Unclassified
7.37_399.0098m/z	399.01	7.36598	neg	Erythrulose 1-phosphate	65970	Unclassified	Unclassified	Unclassified
7.52_367.1584m/z	367.158	7.52112	neg	Epitestosterone sulfate	LMST05020043	Lipids and lipid-like molecules	Steroids and steroid derivatives	Sulfated steroids
7.81_283.1189m/z	283.119	7.81388	neg	5-Ethyl-3-hydroxy-4-methyl-2(5H)-furanone	89361	Organoheterocyclic compounds	Dihydrofurans	Furanones
8.02_307.1187m/z	307.119	8.02095	neg	Sylvopinol	87067	Benzenoids	Phenols	Methoxyphenols
8.12_491.1197m/z	491.12	8.12383	neg	Glycitin	HMDB0002219	Phenylpropanoids and polyketides	Isoflavonoids	Isoflavonoid O-glycosides
8.52_455.2291m/z	455.229	8.51722	neg	forskolin	LMPR0104030004	Organoheterocyclic compounds	Benzofurans	Benzofuranones
9.40_631.2415m/z	631.242	9.3976	neg	3,4,5-trihydroxy-6-(5-hydroxy-4-{2-hydroxy-3-[4-hydroxy-3-(3-methylbut-2-en-1-yl)phenyl]propanoyl}-2-(3-methylbut-2-en-1-yl)phenoxy)oxane-2-carboxylic acid	HMDB0133199	Phenylpropanoids and polyketides	Flavonoids	Flavonoid glycosides
9.43_335.2230m/z	335.223	9.43217	neg	Ethyl (4Z)-4,7-octadienoate	LMFA07010846	Lipids and lipid-like molecules	Fatty Acyls	Fatty acid esters
9.45_214.2527m/z	214.253	9.4461	pos	1-Tetradecene	HMDB0061834	Hydrocarbons	Unsaturated hydrocarbons	Unsaturated aliphatic hydrocarbons
9.90_338.9885m/z	338.988	9.89782	neg	D-Glyceraldehyde 3-phosphate	HMDB0001112	Organic oxygen compounds	Organooxygen compounds	Carbohydrates and carbohydrate conjugates
9.91_213.1490m/z	213.149	9.91413	neg	10-undecenal	LMFA06000067	Organic oxygen compounds	Organooxygen compounds	Carbonyl compounds
0.45_184.9854m/z	184.985	0.453333	pos	3-Oxoglutaric acid	HMDB0013701	Organic acids and derivatives	Keto acids and derivatives	Short-chain keto acids and derivatives
0.50_129.0911m/z	129.091	0.497217	pos	Isopentenyl acetate	86180	Organic acids and derivatives	Carboxylic acids and derivatives	Carboxylic acid derivatives
0.51_137.0961m/z	137.096	0.5123	pos	Benzyl ethyl ether	HMDB0031312	Benzenoids	Benzene and substituted derivatives	Benzylethers
0.64_249.9550n	272.944	0.6449	pos	(2R)-O-Phospho-3-sulfolactate	69090	Unclassified	Unclassified	Unclassified
0.67_167.0678m/z	167.068	0.673017	pos	4-Hydroxycyclohexylcarboxylic acid	HMDB0001988	Organic oxygen compounds	Organooxygen compounds	Alcohols and polyols
0.77_379.0689m/z	379.069	0.765617	neg	4-Nitroquinoline-1-oxide	24073	Unclassified	Unclassified	Unclassified
0.78_209.0659m/z	209.066	0.779533	neg	Sedoheptulose	3344	Organic oxygen compounds	Organooxygen compounds	Carbohydrates and carbohydrate conjugates
10.85_476.2783m/z	476.278	10.8512	neg	PC(7:0/8:0)[U]	39975	Unclassified	Unclassified	Unclassified
11.10_452.2785m/z	452.279	11.1027	neg	PC(13:0/0:0)	LMGP01050001	Lipids and lipid-like molecules	Glycerophospholipids	Glycerophosphocholines
11.18_410.3393n	428.373	11.1837	pos	MG(0:0/22:2(13Z,16Z)/0:0)	HMDB0011553	Lipids and lipid-like molecules	Glycerolipids	Monoradylglycerols
11.59_690.4548n	708.489	11.5863	pos	Butyl 4'-O-butanoyl-6-O-hexadecanoyl-neohesperidoside	LMSL05000005	Unclassified	Unclassified	Unclassified
12.17_552.3305m/z	552.33	12.1679	pos	PG(20:3(8Z,11Z,14Z)/0:0)	LMGP04050025	Lipids and lipid-like molecules	Glycerophospholipids	Glycerophosphoglycerols
12.19_607.3729m/z	607.373	12.1898	neg	CPX	44518	Unclassified	Unclassified	Unclassified
12.36_507.3691m/z	507.369	12.3623	neg	Lubiminol	HMDB0029604	Lipids and lipid-like molecules	Prenol lipids	Sesquiterpenoids
12.59_507.3689m/z	507.369	12.5881	neg	8-Hydroxy-4(6)-lactarene-5,14-diol	HMDB0035780	Organic oxygen compounds	Organooxygen compounds	Alcohols and polyols
12.80_413.2674m/z	413.267	12.7958	neg	Triacsin C	358	Unclassified	Unclassified	Unclassified
12.82_268.1694m/z	268.169	12.8232	pos	(R)-4'-Deoxyindenestrol	70140	Unclassified	Unclassified	Unclassified
12.83_367.2852m/z	367.285	12.8303	neg	trans-2-Hexyl-1-cyclopropaneacetic acid	HMDB0031087	Organic acids and derivatives	Carboxylic acids and derivatives	Carboxylic acids
13.25_419.3168m/z	419.317	13.2456	neg	Linalyl propionate	HMDB0030425	Lipids and lipid-like molecules	Prenol lipids	Monoterpenoids
13.38_483.3692m/z	483.369	13.3839	neg	3-oxo-tetradecanoic acid	LMFA01060099	Lipids and lipid-like molecules	Fatty Acyls	Fatty acids and conjugates
13.61_336.3257m/z	336.326	13.6088	pos	Pipericine	87856	Lipids and lipid-like molecules	Fatty Acyls	Fatty amides
13.61_511.4003m/z	511.4	13.6081	neg	Ipomeatetrahydrofuran	95356	Lipids and lipid-like molecules	Prenol lipids	Sesquiterpenoids
14.07_423.3481m/z	423.348	14.0737	neg	10-Undecenyl acetate	HMDB0031017	Lipids and lipid-like molecules	Fatty Acyls	Fatty alcohol esters
15.20_311.1686m/z	311.169	15.1957	neg	N-Undecylbenzenesulfonic acid	HMDB0032549	Benzenoids	Benzene and substituted derivatives	Benzenesulfonic acids and derivatives
4.02_250.1446m/z	250.145	4.02208	neg	N-Desthienylethyl-rotigotine	HMDB0060843	Benzenoids	Tetralins	Unclassified
4.54_142.0863m/z	142.086	4.54448	pos	4-Methylcatechol	64945	Benzenoids	Phenols	Benzenediols
4.91_331.0911m/z	331.091	4.9075	neg	3-Methylxanthine	HMDB0001886	Organoheterocyclic compounds	Imidazopyrimidines	Purines and purine derivatives
5.20_259.1187m/z	259.119	5.19998	neg	Ketoleucine	121	Organic acids and derivatives	Keto acids and derivatives	Short-chain keto acids and derivatives
5.30_275.1038m/z	275.104	5.3033	neg	cyclic Melatonin	HMDB0060811	Organoheterocyclic compounds	Indoles and derivatives	Pyrroloindoles
5.36_295.1200n	589.233	5.35503	neg	7-Hydroxyheptaphylline	HMDB0041245	Organoheterocyclic compounds	Indoles and derivatives	Carbazoles
5.47_179.0814m/z	179.081	5.47182	pos	Indole-3-carboxylic acid	HMDB0003320	Organoheterocyclic compounds	Indoles and derivatives	Indolecarboxylic acids and derivatives
6.19_288.2168m/z	288.217	6.18582	pos	Ethylene brassylate	HMDB0040459	Phenylpropanoids and polyketides	Macrolides and analogues	Unclassified
6.42_260.1855m/z	260.185	6.42305	pos	2-Carboxy-4-dodecanolide	HMDB0030987	Organoheterocyclic compounds	Lactones	Gamma butyrolactones
6.45_319.1662m/z	319.166	6.45203	neg	Allyxycarb	72707	Unclassified	Unclassified	Unclassified
6.47_255.1138m/z	255.114	6.4693	neg	1-(9H-Pyrido[3,4-b]indol-1-yl)-1,4-butanediol	HMDB0035193	Alkaloids and derivatives	Harmala alkaloids	Unclassified
7.00_424.1981m/z	424.198	7.00358	neg	O-Desmethyltramadol glucuronide	HMDB0060856	Organic oxygen compounds	Organooxygen compounds	Carbohydrates and carbohydrate conjugates
7.23_221.1171m/z	221.117	7.23483	pos	1-(5-Acetyl-2-hydroxyphenyl)-3-methyl-1-butanone	88547	Organic oxygen compounds	Organooxygen compounds	Carbonyl compounds
7.26_464.3018m/z	464.302	7.2625	neg	Stearidonyl carnitine	58414	Lipids and lipid-like molecules	Fatty Acyls	Fatty acid esters
7.47_177.1273m/z	177.127	7.47267	pos	4-Methyl-1-phenyl-2-pentanone	HMDB0031569	Benzenoids	Benzene and substituted derivatives	Unclassified
7.50_435.2237m/z	435.224	7.50383	neg	3-hydroxy-sebacic acid	45926	Organic acids and derivatives	Hydroxy acids and derivatives	Medium-chain hydroxy acids and derivatives
7.88_304.0747m/z	304.075	7.88312	neg	desmethyladinazolam	HMDB0060969	Organoheterocyclic compounds	Benzodiazepines	1,4-benzodiazepines
7.95_461.2397m/z	461.24	7.95198	neg	Dexfenfluramine	1956	Benzenoids	Benzene and substituted derivatives	Phenethylamines
8.71_370.1813n	369.174	8.70728	neg	Epiandrosterone sulfate	HMDB0062657	Lipids and lipid-like molecules	Steroids and steroid derivatives	Sulfated steroids
8.78_227.1284m/z	227.128	8.77652	neg	Delta-Hexanolactone	HMDB0000453	Organoheterocyclic compounds	Lactones	Delta valerolactones
8.90_183.1382m/z	183.138	8.89705	neg	2,3-Undecanedione	HMDB0031843	Organic oxygen compounds	Organooxygen compounds	Carbonyl compounds
8.90_391.0013m/z	391.001	8.89705	neg	3-methyl-4-(sulfooxy)but-2-enoic acid	HMDB0128930	Lipids and lipid-like molecules	Fatty Acyls	Fatty acids and conjugates
9.02_279.0931m/z	279.093	9.01662	pos	9-dimethylarsinoyl-nonanoic acid	LMFA00000030	Lipids and lipid-like molecules	Fatty Acyls	Other Fatty Acyls
9.59_201.1489m/z	201.149	9.58748	neg	omega-hydroxy hendecanoic acid	LMFA01050035	Lipids and lipid-like molecules	Fatty Acyls	Fatty Acids and Conjugates
9.73_279.1597m/z	279.16	9.7256	neg	2,4-Hexadienyl acetate	HMDB0032311	Organic acids and derivatives	Carboxylic acids and derivatives	Carboxylic acid derivatives
9.79_459.2967m/z	459.297	9.7947	neg	Dodecanedioic acid	LMFA01170009	Lipids and lipid-like molecules	Fatty Acyls	Fatty acids and conjugates
9.90_491.2865m/z	491.287	9.89782	neg	3-Hydroxydodecanedioic acid	HMDB0000413	Organic acids and derivatives	Hydroxy acids and derivatives	Medium-chain hydroxy acids and derivatives
0.01_150.0310m/z	150.031	0.00811667	neg	2-cyano-Pyrimidine	45032	Unclassified	Unclassified	Unclassified
0.01_251.2013m/z	251.201	0.00811667	neg	(E)-2-octenal	HMDB0013809	Organic oxygen compounds	Organooxygen compounds	Carbonyl compounds
0.53_214.1435m/z	214.144	0.527383	pos	Isobutyryl-L-carnitine	HMDB0000736	Lipids and lipid-like molecules	Fatty Acyls	Fatty acid esters
0.67_138.0526m/z	138.053	0.673017	pos	D-Proline	HMDB0003411	Organic acids and derivatives	Carboxylic acids and derivatives	Amino acids, peptides, and analogues
1.61_181.0358m/z	181.036	1.60807	neg	L-threonic Acid	HMDB0062620	Organic oxygen compounds	Organooxygen compounds	Carbohydrates and carbohydrate conjugates
10.19_338.9885m/z	338.989	10.1899	neg	DL-Glyceraldehyde 2-Phosphate	103468	Unclassified	Unclassified	Unclassified
10.94_479.3378m/z	479.338	10.9357	neg	L-Menthyl acetoacetate	HMDB0032369	Lipids and lipid-like molecules	Prenol lipids	Monoterpenoids
11.03_656.3187m/z	656.319	11.0343	neg	OKOOA-PS	LMGP20040029	Lipids and lipid-like molecules	Glycerophospholipids	Oxidized glycerophospholipids
11.10_399.0063m/z	399.006	11.1027	neg	Sevoflurane	HMDB0015366	Organic oxygen compounds	Organooxygen compounds	Ethers
11.34_451.3065m/z	451.307	11.3421	neg	Methyl dihydrojasmonate	HMDB0031740	Lipids and lipid-like molecules	Fatty Acyls	Lineolic acids and derivatives
11.39_549.2894m/z	549.289	11.3933	neg	Adouetine Y	HMDB0034101	Organic acids and derivatives	Carboxylic acids and derivatives	Amino acids, peptides, and analogues
12.05_507.3690m/z	507.369	12.0512	neg	(3beta,9beta)-7-Drimene-3,11,12-triol	HMDB0036053	Organic oxygen compounds	Organooxygen compounds	Alcohols and polyols
12.07_295.2277m/z	295.228	12.0685	neg	8,11-Heptadecadienal	HMDB0041334	Lipids and lipid-like molecules	Fatty Acyls	Fatty aldehydes
12.67_413.2674m/z	413.267	12.6747	neg	Alchornine	68390	Unclassified	Unclassified	Unclassified
12.92_338.2701m/z	338.27	12.9169	neg	cis-Hydroxy Perhexiline	HMDB0060644	Organic oxygen compounds	Organooxygen compounds	Alcohols and polyols
13.40_443.3165m/z	443.316	13.4012	neg	KOBUSONE	43735	Organic oxygen compounds	Organooxygen compounds	Carbonyl compounds
13.40_535.4005m/z	535.401	13.4012	neg	Methoprene acid	43446	Unclassified	Unclassified	Unclassified
14.01_338.9886m/z	338.989	14.0051	neg	Dihydroxyacetone phosphate	148	Organic oxygen compounds	Organooxygen compounds	Carbohydrates and carbohydrate conjugates
14.26_381.1738m/z	381.174	14.2625	neg	S-Japonin	HMDB0035802	Lipids and lipid-like molecules	Prenol lipids	Sesquiterpenoids
14.60_447.3475m/z	447.348	14.6017	neg	Linalyl butyrate	HMDB0030427	Lipids and lipid-like molecules	Prenol lipids	Monoterpenoids
14.91_567.4627m/z	567.463	14.9083	neg	12-(2,3-Dihydroxycyclopentyl)-2-dodecanone	70492	Organic oxygen compounds	Organooxygen compounds	Carbonyl compounds
4.41_509.1413m/z	509.141	4.41282	neg	2-{[hydroxy(4-hydroxy-3,5-dimethoxyphenyl)methylidene]amino}acetic acid	HMDB0131458	Benzenoids	Benzene and substituted derivatives	Benzoic acids and derivatives
5.07_312.2377m/z	312.238	5.06545	pos	Margaric acid(d3)	96757	Unclassified	Unclassified	Unclassified
5.08_241.1079m/z	241.108	5.0793	neg	Isobutyl 2-furanpropionate	HMDB0037734	Lipids and lipid-like molecules	Fatty Acyls	Fatty acid esters
5.17_155.0114m/z	155.011	5.16545	neg	Fosetyl	72209	Unclassified	Unclassified	Unclassified
5.22_152.1070m/z	152.107	5.21832	pos	N-Methyltyramine	58167	Benzenoids	Benzene and substituted derivatives	Phenethylamines
5.30_241.1442m/z	241.144	5.3033	neg	Dihydro-5-(2-octenyl)-2(3H)-furanone	87239	Organoheterocyclic compounds	Lactones	Gamma butyrolactones
5.32_393.0441m/z	393.044	5.32063	neg	2-O-(6-Phospho-alpha-mannosyl)-D-glycerate	HMDB0012152	Organic oxygen compounds	Organooxygen compounds	Carbohydrates and carbohydrate conjugates
5.49_427.2339m/z	427.234	5.48827	neg	alpha-Carboxy-delta-decalactone	87329	Organoheterocyclic compounds	Lactones	Delta valerolactones
5.85_359.1250m/z	359.125	5.85043	neg	Nitrendipine	HMDB0015187	Organoheterocyclic compounds	Pyridines and derivatives	Hydropyridines
5.85_447.2060m/z	447.206	5.85043	neg	2-Amino-1-methyl-6-phenylimidazo[4,5-b]pyridine	71126	Organoheterocyclic compounds	Pyridines and derivatives	Phenylpyridines
6.17_249.1630m/z	249.163	6.16865	pos	(3xi,6E)-1,7-Diphenyl-6-hepten-3-ol	HMDB0030146	Phenylpropanoids and polyketides	Diarylheptanoids	Linear diarylheptanoids
6.30_246.2061m/z	246.206	6.30492	pos	Menthone 1,2-glyceryl ketal	HMDB0036139	Lipids and lipid-like molecules	Prenol lipids	Monoterpenoids
6.71_331.0591m/z	331.059	6.71065	neg	2-Methacryloyloxyethyl phenyl phosphate	70908	Unclassified	Unclassified	Unclassified
7.37_292.9870m/z	292.987	7.36598	neg	Sodium citrate	69553	Unclassified	Unclassified	Unclassified
7.38_236.9801m/z	236.98	7.38318	neg	L-Ascorbate 6-phosphate	63182	Unclassified	Unclassified	Unclassified
7.64_261.0225m/z	261.023	7.64197	neg	Sodium glucuronate	69532	Unclassified	Unclassified	Unclassified
8.06_613.3593m/z	613.359	8.05517	neg	Kurilensoside H	LMST05050017	Lipids and lipid-like molecules	Sterol Lipids	Steroid conjugates
8.30_624.3394m/z	624.339	8.29683	neg	(3a,5b,7b)-24-[(carboxymethyl)amino]-7-hydroxy-24-oxocholan-3-yl-b-D-glucopyranosiduronic acid,	6724	Unclassified	Unclassified	Unclassified
8.45_465.2492m/z	465.249	8.44908	neg	17-hydroxyandrostane-3-glucuronide	LMST05010036	Lipids and lipid-like molecules	Steroids and steroid derivatives	Steroidal glycosides
8.53_338.9887m/z	338.989	8.53452	neg	D-myo-Inositol 1,4-bisphosphate	410	Organic oxygen compounds	Organooxygen compounds	Alcohols and polyols
9.86_358.2948m/z	358.295	9.85792	pos	N-palmitoyl threonine	LMFA08020107	Lipids and lipid-like molecules	Fatty Acyls	Fatty amides
0.50_140.0474n	123.044	0.497217	pos	Ethyl maltol	HMDB0031735	Organoheterocyclic compounds	Pyrans	Pyranones and derivatives
0.54_170.0942n	153.091	0.542633	pos	1,4-Ipomeadiol	HMDB0030471	Organoheterocyclic compounds	Heteroaromatic compounds	Unclassified
0.56_115.0392m/z	115.039	0.55785	pos	Glutaric acid	HMDB0000661	Organic acids and derivatives	Carboxylic acids and derivatives	Dicarboxylic acids and derivatives
0.63_307.1509m/z	307.151	0.6324	neg	Fructoselysine	71227	Unclassified	Unclassified	Unclassified
0.67_165.0885m/z	165.088	0.673017	pos	2-ene-Valproic acid	HMDB0013902	Lipids and lipid-like molecules	Fatty Acyls	Fatty acids and conjugates
0.75_217.0290m/z	217.029	0.750783	neg	Aspartyl-Cysteine	HMDB0028750	Organic acids and derivatives	Carboxylic acids and derivatives	Amino acids, peptides, and analogues
0.79_279.0379m/z	279.038	0.793467	neg	5-Hydroxypyrazinoic acid	2198	Unclassified	Unclassified	Unclassified
0.87_253.0926m/z	253.093	0.870017	neg	Ethyl beta-D-glucopyranoside	86625	Organic oxygen compounds	Organooxygen compounds	Carbohydrates and carbohydrate conjugates
10.33_334.9938m/z	334.994	10.3287	neg	1,1,1,3,3,3-Hexafluoro-2-hydroxypropane	2423	Organohalogen compounds	Halohydrins	Fluorohydrins
10.82_469.2572m/z	469.257	10.8163	neg	Azoxy-2-procarbazine	2107	Unclassified	Unclassified	Unclassified
11.12_124.9999m/z	125	11.1214	pos	Phosphonoacetaldehyde	63575	Unclassified	Unclassified	Unclassified
11.29_480.3099m/z	480.31	11.2907	neg	PC(15:0/0:0)[U]	40379	Unclassified	Unclassified	Unclassified
11.45_243.1963m/z	243.196	11.4456	neg	Tridecanal	HMDB0030928	Lipids and lipid-like molecules	Fatty Acyls	Fatty aldehydes
11.55_548.3708m/z	548.371	11.5542	pos	PC(O-18:2(9Z,12Z)/2:0)[U]	40020	Unclassified	Unclassified	Unclassified
11.86_479.3379m/z	479.338	11.8608	neg	7-oxo-11E-Tetradecenoic acid	LMFA01060186	Lipids and lipid-like molecules	Fatty Acyls	Fatty Acids and Conjugates
12.02_259.1913m/z	259.191	12.0167	neg	Ethyl isovalerate	69416	Lipids and lipid-like molecules	Fatty Acyls	Fatty acid esters
12.07_363.2542m/z	363.254	12.0685	neg	2,2,7,7-Tetramethyl-1,6-dioxaspiro[4.4]non-3-ene	86658	Organic oxygen compounds	Organooxygen compounds	Ethers
12.34_511.4004m/z	511.4	12.345	neg	Lyngbic acid	65452	Unclassified	Unclassified	Unclassified
12.58_674.5358n	675.543	12.5761	pos	SM(d16:1/16:0)	LMSP03010035	Lipids and lipid-like molecules	Sphingolipids	Phosphosphingolipids
13.00_535.4005m/z	535.4	13.0034	neg	10,11-Epoxy-7Z-hexadecenoic acid	LMFA01070026	Lipids and lipid-like molecules	Fatty Acyls	Fatty Acids and Conjugates
13.06_215.1520n	216.159	13.065	pos	Ethyl 3-(N-butylacetamido)propionate	72595	Unclassified	Unclassified	Unclassified
13.23_507.3689m/z	507.369	13.2283	neg	7-Drimene-11,12,14-triol	91869	Organic oxygen compounds	Organooxygen compounds	Alcohols and polyols
13.33_303.2328m/z	303.233	13.3323	neg	(-)-trans-Carveol	HMDB0003450	Lipids and lipid-like molecules	Prenol lipids	Monoterpenoids
13.56_338.9886m/z	338.989	13.5561	neg	D-Fructose 2,6-bisphosphate	HMDB0001047	Organic oxygen compounds	Organooxygen compounds	Carbohydrates and carbohydrate conjugates
4.71_197.1284m/z	197.128	4.7141	pos	2(N)-Methyl-norsalsolinol	HMDB0001189	Organoheterocyclic compounds	Tetrahydroisoquinolines	Unclassified
4.74_229.0713m/z	229.071	4.73833	neg	3-keto-2-methylbutyrate	86063	Organic acids and derivatives	Keto acids and derivatives	Short-chain keto acids and derivatives
4.76_324.9876m/z	324.988	4.7636	pos	Erythrityl Tetranitrate	HMDB0015551	Organic oxygen compounds	Organic oxoanionic compounds	Organic nitrates
4.79_250.1446m/z	250.145	4.78897	neg	Heptopargil	72875	Unclassified	Unclassified	Unclassified
4.91_263.1388m/z	263.139	4.91292	pos	Phenylalanylproline	HMDB0011177	Organic acids and derivatives	Carboxylic acids and derivatives	Amino acids, peptides, and analogues
4.95_253.1432m/z	253.143	4.94632	pos	3-Ethyl-1,2-cyclopentanedione	87503	Organic oxygen compounds	Organooxygen compounds	Carbonyl compounds
5.12_347.1234m/z	347.123	5.11648	pos	DHAP(10:0)	62414	Organic oxygen compounds	Organooxygen compounds	Carbonyl compounds
5.20_171.0065m/z	171.007	5.19998	neg	Ethylphosphate	HMDB0012228	Organic acids and derivatives	Organic phosphoric acids and derivatives	Phosphate esters
5.30_321.0228m/z	321.023	5.3033	neg	6-Phosphogluconic acid	HMDB0001316	Organic oxygen compounds	Organooxygen compounds	Carbohydrates and carbohydrate conjugates
5.39_238.0717m/z	238.072	5.38782	neg	Phenylacetylglycine	4237	Organic acids and derivatives	Carboxylic acids and derivatives	Amino acids, peptides, and analogues
5.54_171.0065m/z	171.007	5.54015	neg	2-Hydroxyethylphosphonate	63584	Unclassified	Unclassified	Unclassified
5.69_277.1278m/z	277.128	5.69252	pos	Triethyl citrate	89812	Organic acids and derivatives	Carboxylic acids and derivatives	Tricarboxylic acids and derivatives
5.75_261.1343m/z	261.134	5.74667	neg	Undecanedioic acid	HMDB0000888	Lipids and lipid-like molecules	Fatty Acyls	Fatty acids and conjugates
6.32_303.1701m/z	303.17	6.32125	pos	Morphine	HMDB0014440	Alkaloids and derivatives	Morphinans	Unclassified
6.37_283.1188m/z	283.119	6.36603	neg	Homofureanol	HMDB0033736	Organoheterocyclic compounds	Dihydrofurans	Furanones
6.69_483.1510m/z	483.151	6.69343	neg	4-hydroxy-5-(2,4,5-trihydroxyphenyl)pentanoic acid	HMDB0128185	Benzenoids	Phenols	Benzenetriols and derivatives
6.76_235.0222m/z	235.022	6.76237	neg	3-(trifluoromethyl)-Benzoic acid	1959	Unclassified	Unclassified	Unclassified
7.06_327.1602m/z	327.16	7.05543	neg	4-(4-Hydroxyphenyl)-2-butanone	HMDB0033723	Benzenoids	Phenols	1-hydroxy-2-unsubstituted benzenoids
7.10_188.2009m/z	188.201	7.09948	pos	undecanal	75342	Organic oxygen compounds	Organooxygen compounds	Carbonyl compounds
7.14_251.0924m/z	251.092	7.14195	neg	Ethyl trans-p-methoxycinnamate	HMDB0030762	Phenylpropanoids and polyketides	Cinnamic acids and derivatives	Cinnamic acid esters
7.18_379.1935m/z	379.193	7.18448	pos	Zwittermicin A	71057	Unclassified	Unclassified	Unclassified
7.19_285.1246m/z	285.125	7.19372	neg	Schradan	72766	Unclassified	Unclassified	Unclassified
8.28_267.0303m/z	267.03	8.2795	neg	Luteolin	HMDB0005800	Phenylpropanoids and polyketides	Flavonoids	Flavones
8.45_397.2053m/z	397.205	8.44908	neg	Pregnanolone sulfate	3557	Lipids and lipid-like molecules	Steroids and steroid derivatives	Sulfated steroids
8.79_350.9889m/z	350.989	8.79372	neg	Sedoheptulose 1,7-bisphosphate	156	Organic oxygen compounds	Organooxygen compounds	Carbohydrates and carbohydrate conjugates
9.09_343.0197m/z	343.02	9.08672	neg	D-Glycerol 1-phosphate	5161	Lipids and lipid-like molecules	Glycerophospholipids	Glycerophosphates
9.19_493.2447m/z	493.245	9.19043	neg	Simvastatin-6'-carboxylic acid	2452	Unclassified	Unclassified	Unclassified
9.24_313.1196m/z	313.12	9.24225	neg	Lysergic acid	66676	Unclassified	Unclassified	Unclassified
9.79_322.9937m/z	322.994	9.7947	neg	2-C-Methyl-D-erythritol 2,4-cyclodiphosphate	64016	Unclassified	Unclassified	Unclassified
0.00_281.0506m/z	281.051	0.00396667	pos	6-[(2-carboxyacetyl)oxy]-3,4,5-trihydroxyoxane-2-carboxylic acid	HMDB0127482	Organic oxygen compounds	Organooxygen compounds	Carbohydrates and carbohydrate conjugates
0.01_210.0678m/z	210.068	0.00811667	neg	endalin	96164	Nucleosides, nucleotides, and analogues	Pyrimidine nucleosides	Pyrimidine 2',3'-dideoxyribonucleosides
0.03_140.0467m/z	140.047	0.0276333	neg	2-Aminopyrazine	44987	Unclassified	Unclassified	Unclassified
0.05_141.1021m/z	141.102	0.048	pos	2-Propionylpyrrole	HMDB0032492	Organic oxygen compounds	Organooxygen compounds	Carbonyl compounds
0.06_147.1167m/z	147.117	0.0619167	pos	(3-Methyl-2-butenyl)-benzene	HMDB0061808	Benzenoids	Benzene and substituted derivatives	Unclassified
0.21_166.1357n	149.132	0.214667	pos	(-)-Nopol	HMDB0030002	Lipids and lipid-like molecules	Prenol lipids	Monoterpenoids
0.27_122.0359m/z	122.036	0.270133	neg	Pyrazinamide	2196	Organoheterocyclic compounds	Diazines	Pyrazines
0.47_178.9906m/z	178.991	0.4677	pos	2-Fluorobenzoate	65752	Unclassified	Unclassified	Unclassified
0.48_154.0630n	137.06	0.4823	pos	Vanillyl alcohol	66362	Benzenoids	Phenols	Methoxyphenols
0.51_168.0785n	151.075	0.5123	pos	2,6-Dimethoxy-4-methylphenol	HMDB0029680	Benzenoids	Phenols	Methoxyphenols
0.53_158.0942n	141.091	0.527383	pos	2-n-Propyl-4-oxopentanoic acid	HMDB0060683	Organic acids and derivatives	Keto acids and derivatives	Gamma-keto acids and derivatives
0.57_199.1691m/z	199.169	0.57335	pos	3-Hydroxydodecanoic acid	5376	Organic acids and derivatives	Hydroxy acids and derivatives	Medium-chain hydroxy acids and derivatives
0.67_179.0677m/z	179.068	0.673017	pos	2,5-Dimethyl-4-ethoxy-3(2H)-furanone	HMDB0032232	Organoheterocyclic compounds	Dihydrofurans	Furanones
0.70_257.1027n	280.092	0.701417	pos	Glycerophosphocholine	HMDB0000086	Lipids and lipid-like molecules	Glycerophospholipids	Glycerophosphocholines
0.72_203.0196m/z	203.02	0.720833	neg	2-Maleylacetate	HMDB0060348	Organic acids and derivatives	Keto acids and derivatives	Medium-chain keto acids and derivatives
0.74_279.1911m/z	279.191	0.7432	pos	hydroxyisovaleroyl carnitine	LMFA07070073	Lipids and lipid-like molecules	Fatty Acyls	Fatty acid esters
0.76_121.0721m/z	121.072	0.757017	pos	Biuret	66430	Unclassified	Unclassified	Unclassified
0.80_223.1075m/z	223.107	0.798567	pos	Edulitine	HMDB0030179	Organoheterocyclic compounds	Quinolines and derivatives	Quinolones and derivatives
0.87_356.0987m/z	356.099	0.870017	neg	Taxiphyllin	HMDB0030704	Organic oxygen compounds	Organooxygen compounds	Carbohydrates and carbohydrate conjugates
10.78_256.1917m/z	256.192	10.7813	neg	Ethyl menthane carboxamide	92642	Lipids and lipid-like molecules	Prenol lipids	Monoterpenoids
11.14_625.3083m/z	625.308	11.1369	neg	HOMIDIUM	44366	Unclassified	Unclassified	Unclassified
11.34_551.3033m/z	551.303	11.3387	pos	Ceanothine E	HMDB0029342	Organic acids and derivatives	Carboxylic acids and derivatives	Amino acids, peptides, and analogues
11.38_614.3466m/z	614.347	11.3763	neg	PKOHA-PC	LMGP20010011	Lipids and lipid-like molecules	Glycerophospholipids	Oxidized glycerophospholipids
12.31_619.2890m/z	619.289	12.3103	neg	N-Desmethylcitalopram	HMDB0014021	Benzenoids	Benzene and substituted derivatives	Phenylbutylamines
12.76_443.3380m/z	443.338	12.7611	neg	Isonoruron	72852	Unclassified	Unclassified	Unclassified
12.88_507.3682m/z	507.368	12.8823	neg	Kessyl glycol	92164	Organoheterocyclic compounds	Oxepanes	Unclassified
13.08_256.1311m/z	256.131	13.0802	pos	Methylphenidate	HMDB0014566	Organic nitrogen compounds	Organonitrogen compounds	Amines
13.36_323.3049m/z	323.305	13.3594	pos	Clavepictine B	LMSP01080053	Lipids and lipid-like molecules	Sphingolipids	Sphingoid bases
13.42_235.1322m/z	235.132	13.424	pos	xi-4,5-Dihydro-2,4(5)-dimethyl-1H-imidazole	92602	Organoheterocyclic compounds	Imidolactams	Unclassified
13.47_591.4632m/z	591.463	13.4698	neg	13S-HODE	LMFA02000228	Lipids and lipid-like molecules	Fatty Acyls	Lineolic acids and derivatives
2.73_225.0876m/z	225.088	2.72855	neg	1-Pyrroline-2-carboxylic acid	58576	Organoheterocyclic compounds	Pyrrolines	Unclassified
4.34_144.1746m/z	144.175	4.33975	pos	1-Nonene	97731	Hydrocarbons	Unsaturated hydrocarbons	Unsaturated aliphatic hydrocarbons
4.34_178.0354m/z	178.035	4.33975	pos	LEUCOPTERIN	43937	Unclassified	Unclassified	Unclassified
4.58_450.2120m/z	450.212	4.57865	pos	(2S,4S,6S)-2-[2-(4-Hydroxy-3-meyhoxyphenyl)ethyl]tetrahydro-6-(4,5-dihydroxy-3-methoxyphenyl)-2H-pyran-4-yl 4-acetate	87022	Phenylpropanoids and polyketides	Diarylheptanoids	Linear diarylheptanoids
4.81_279.9897m/z	279.99	4.8057	neg	2-Methyl-4-amino-5-hydroxymethylpyrimidine diphosphate	3426	Unclassified	Unclassified	Unclassified
5.01_223.0455m/z	223.045	5.01023	neg	Gluconolactone	HMDB0000150	Organic oxygen compounds	Organooxygen compounds	Carbohydrates and carbohydrate conjugates
5.23_186.1127m/z	186.113	5.23445	neg	Pantothenol	LMFA08020198	Organic oxygen compounds	Organooxygen compounds	Alcohols and polyols
5.30_250.1414n	268.176	5.30263	pos	Isopentyl beta-D-glucoside	HMDB0034750	Lipids and lipid-like molecules	Fatty Acyls	Fatty acyl glycosides
5.56_193.0495m/z	193.05	5.55655	pos	Scopoletin	HMDB0034344	Phenylpropanoids and polyketides	Coumarins and derivatives	Hydroxycoumarins
5.61_526.2131m/z	526.213	5.60922	neg	Dihydrozeatin-9-N-glucoside-O-glucoside	HMDB0012212	Lipids and lipid-like molecules	Fatty Acyls	Fatty acyl glycosides
5.68_236.0924m/z	236.092	5.67757	neg	5-Methoxytryptophol	58062	Organoheterocyclic compounds	Indoles and derivatives	Indoles
5.68_329.1243m/z	329.124	5.67757	neg	3-carboxy-4-methyl-5-(4-hydroxypentyl)-2-furanpropanoic acid	LMFA01150068	Lipids and lipid-like molecules	Fatty Acyls	Fatty Acids and Conjugates
5.73_262.1414n	245.138	5.72665	pos	Phaseolic acid	HMDB0031897	Organic acids and derivatives	Keto acids and derivatives	Medium-chain keto acids and derivatives
6.02_245.1392m/z	245.139	6.02303	neg	(S)-9-Hydroxy-10-undecenoic acid	HMDB0032662	Organic acids and derivatives	Hydroxy acids and derivatives	Medium-chain hydroxy acids and derivatives
6.30_331.1300m/z	331.13	6.29742	neg	Pilosine	68426	Unclassified	Unclassified	Unclassified
6.52_425.1818m/z	425.182	6.52102	neg	11,13-Dihydrotaraxinic acid glucosyl ester	91078	Lipids and lipid-like molecules	Saccharolipids	Unclassified
6.73_223.0970m/z	223.097	6.72792	neg	trans-1,2-Dihydrobenzene-1,2-diol	HMDB0001164	Organic oxygen compounds	Organooxygen compounds	Alcohols and polyols
6.92_464.3019m/z	464.302	6.91737	neg	Myxalamid S	69328	Unclassified	Unclassified	Unclassified
6.99_433.2079m/z	433.208	6.98628	neg	5-hydroxysebacate	86076	Organic acids and derivatives	Hydroxy acids and derivatives	Medium-chain hydroxy acids and derivatives
7.04_411.2390m/z	411.239	7.03813	neg	LysoPC(10:0)	HMDB0003752	Lipids and lipid-like molecules	Glycerophospholipids	Glycerophosphocholines
7.21_365.1427m/z	365.143	7.21073	neg	16alpha-hydroxydehydroepiandrosterone 3-sulfate	HMDB0062611	Lipids and lipid-like molecules	Steroids and steroid derivatives	Sulfated steroids
7.35_511.2550m/z	511.255	7.34875	neg	1-Methoxy-1-(2,4,5-trimethoxyphenyl)-2-propanol	87929	Benzenoids	Benzene and substituted derivatives	Phenylpropanes
7.76_426.2136m/z	426.214	7.76252	neg	Symlandine	68312	Unclassified	Unclassified	Unclassified
7.85_313.1195m/z	313.12	7.8485	neg	N-Butyl-beta-carboline-3-carboxylate	69712	Unclassified	Unclassified	Unclassified
7.90_209.0813m/z	209.081	7.9003	neg	N4-Phosphoagmatine	65821	Unclassified	Unclassified	Unclassified
8.45_567.1608m/z	567.161	8.44908	neg	9-Hydroxybenzo[a]pyrene-4,5-oxide	HMDB0062439	Benzenoids	Phenanthrenes and derivatives	Chrysenes
8.50_491.1199m/z	491.12	8.49987	neg	2-Hydroxy-4-imino-2,5-cyclohexadienone	87887	Organic nitrogen compounds	Organonitrogen compounds	Quinonimines
8.52_283.2644m/z	283.264	8.51722	neg	2-Methyl-4-heptanone	85275	Organic oxygen compounds	Organooxygen compounds	Carbonyl compounds
8.86_483.1539m/z	483.154	8.8626	neg	Lumichrome	64742	Unclassified	Unclassified	Unclassified
9.15_251.2003m/z	251.2	9.14707	pos	3-Methyl-alpha-ionyl acetate	HMDB0037631	Lipids and lipid-like molecules	Prenol lipids	Sesquiterpenoids
9.73_277.1445m/z	277.144	9.7256	neg	Pterosin O	87181	Benzenoids	Indanes	Indanones
9.76_241.1067m/z	241.107	9.75638	pos	Asymmetric dimethylarginine	HMDB0001539	Organic acids and derivatives	Carboxylic acids and derivatives	Amino acids, peptides, and analogues
0.53_157.1222m/z	157.122	0.527383	pos	2-Nonenoic acid	HMDB0031271	Lipids and lipid-like molecules	Fatty Acyls	Fatty acids and conjugates
0.60_135.0300m/z	135.03	0.597917	neg	L-Lactic acid	HMDB0000190	Organic acids and derivatives	Hydroxy acids and derivatives	Alpha hydroxy acids and derivatives
0.62_164.0668m/z	164.067	0.617067	pos	3-Oxo-3-ureidopropanoate	63408	Unclassified	Unclassified	Unclassified
0.72_219.0264m/z	219.026	0.715417	pos	D-Glucose	HMDB0000122	Organic oxygen compounds	Organooxygen compounds	Carbohydrates and carbohydrate conjugates
0.75_215.0321m/z	215.032	0.750783	neg	2-C-Methyl-D-erythritol 4-phosphate	64013	Unclassified	Unclassified	Unclassified
0.84_262.8876m/z	262.888	0.840617	pos	Trimetaphosphoric acid	HMDB0059921	Homogeneous non-metal compounds	Non-metal oxoanionic compounds	Non-metal phosphates
1.32_276.1439m/z	276.144	1.31758	pos	Glutarylcarnitine	LMFA07070066	Lipids and lipid-like molecules	Fatty Acyls	Fatty acid esters
10.09_431.1711m/z	431.171	10.0859	neg	desethyletomidate	2645	Unclassified	Unclassified	Unclassified
10.13_278.2113m/z	278.211	10.1294	pos	2-Polyprenyl-6-methoxyphenol	HMDB0060355	Lipids and lipid-like molecules	Prenol lipids	Monoterpenoids
10.14_396.2512n	395.244	10.1379	neg	PGF2alpha-11-acetate	LMFA03010096	Lipids and lipid-like molecules	Fatty Acyls	Eicosanoids
10.82_327.2179m/z	327.218	10.8163	neg	12(S)-hydroxy-16-Heptadecynoic Acid	35515	Unclassified	Unclassified	Unclassified
10.83_487.3278m/z	487.328	10.8338	neg	Menthyl ethylene glycol carbonate	91297	Lipids and lipid-like molecules	Prenol lipids	Monoterpenoids
10.94_275.1654m/z	275.165	10.9357	neg	Phytuberin	HMDB0035754	Lipids and lipid-like molecules	Prenol lipids	Sesquiterpenoids
11.48_247.1701m/z	247.17	11.4798	neg	2,3-Dimethyl-2-cyclohexen-1-one	HMDB0031414	Organic oxygen compounds	Organooxygen compounds	Carbonyl compounds
11.72_505.3531n	506.36	11.7151	pos	PC(P-18:1(9Z)/0:0)	46693	Lipids and lipid-like molecules	Glycerophospholipids	Glycerophosphocholines
13.16_443.3167m/z	443.317	13.1592	neg	ISOKOBUSONE	44491	Organic oxygen compounds	Organooxygen compounds	Alcohols and polyols
13.49_280.2401n	279.233	13.487	neg	Linoleic acid	HMDB0000673	Lipids and lipid-like molecules	Fatty Acyls	Lineolic acids and derivatives
13.79_369.3512m/z	369.351	13.7895	pos	Cholesterol	163	Lipids and lipid-like molecules	Steroids and steroid derivatives	Cholestane steroids
13.82_241.1676n	242.175	13.8185	pos	Dioscoretine	93255	Lipids and lipid-like molecules	Fatty Acyls	Fatty acids and conjugates
14.28_281.2485m/z	281.249	14.2796	neg	4Z,8Z-Heptadecadiene	97545	Lipids and lipid-like molecules	Fatty Acyls	Hydrocarbons
3.99_223.0454m/z	223.045	3.9876	neg	2-Dehydro-3-deoxy-D-galactonate	63177	Organic acids and derivatives	Keto acids and derivatives	Medium-chain keto acids and derivatives
4.16_383.0472m/z	383.047	4.15962	neg	Isocitrate	3328	Organic acids and derivatives	Carboxylic acids and derivatives	Tricarboxylic acids and derivatives
4.34_344.9962m/z	344.996	4.33975	pos	Bismuth subsalicylate	66756	Benzenoids	Unclassified	Unclassified
4.82_243.1599m/z	243.16	4.82242	neg	Methyl 10-undecenoate	86365	Lipids and lipid-like molecules	Fatty Acyls	Fatty acid esters
4.92_131.0610m/z	131.061	4.92428	neg	6-Methylnicotinamide	HMDB0013704	Organoheterocyclic compounds	Pyridines and derivatives	Pyridinecarboxylic acids and derivatives
4.94_241.0560m/z	241.056	4.94137	neg	Gluconic acid	HMDB0000625	Organic oxygen compounds	Organooxygen compounds	Carbohydrates and carbohydrate conjugates
5.17_347.1598m/z	347.16	5.16757	pos	14,14,14-Trifluoro-11E-tetradecenyl acetate	LMFA07010327	Lipids and lipid-like molecules	Fatty Acyls	Fatty esters
5.29_284.2066m/z	284.207	5.2858	pos	Pentadecylic acid(d3)	45753	Unclassified	Unclassified	Unclassified
5.39_329.1241m/z	329.124	5.38782	neg	7-Methylguanine	HMDB0000897	Organoheterocyclic compounds	Imidazopyrimidines	Purines and purine derivatives
5.39_389.0490m/z	389.049	5.38782	neg	1-Phosphatidyl-D-myo-inositol	HMDB0006953	Unclassified	Unclassified	Unclassified
5.66_245.1283m/z	245.128	5.6584	pos	L-prolyl-L-phenylalanine	62026	Organic acids and derivatives	Carboxylic acids and derivatives	Amino acids, peptides, and analogues
5.83_245.0919m/z	245.092	5.82862	pos	Lansine	86807	Organoheterocyclic compounds	Indoles and derivatives	Carbazoles
6.28_423.2027m/z	423.203	6.28008	neg	18-Hydroxycortisol	HMDB0000418	Lipids and lipid-like molecules	Steroids and steroid derivatives	Hydroxysteroids
6.30_455.1722m/z	455.172	6.29742	neg	Ozagrel	63059	Unclassified	Unclassified	Unclassified
6.73_300.2167m/z	300.217	6.72972	pos	3-hydroxynonanoyl carnitine	HMDB0061635	Lipids and lipid-like molecules	Fatty Acyls	Fatty acid esters
6.73_367.0033m/z	367.003	6.72792	neg	6-Thiourate	HMDB0060417	Organoheterocyclic compounds	Imidazopyrimidines	Purines and purine derivatives
6.76_464.2176m/z	464.218	6.76345	pos	LysoPE(14:0/0:0)	HMDB0011500	Lipids and lipid-like molecules	Glycerophospholipids	Glycerophosphoethanolamines
6.87_221.1179m/z	221.118	6.86558	neg	(S)-4-(4-Methylphenyl)-2-pentanone	89756	Lipids and lipid-like molecules	Prenol lipids	Monoterpenoids
7.00_331.1915m/z	331.192	7.00358	neg	2-tert-Butyl-1,4-benzenediol	88153	Benzenoids	Benzene and substituted derivatives	Phenylpropanes
7.04_228.1601m/z	228.16	7.03813	neg	Tecostanine	68068	Unclassified	Unclassified	Unclassified
7.06_422.1822m/z	422.182	7.05543	neg	Neopetasitenine	HMDB0030329	Organoheterocyclic compounds	Azaspirodecane derivatives	Unclassified
7.06_549.1957m/z	549.196	7.05543	neg	Ethenodeoxyadenosine	6339	Organoheterocyclic compounds	Imidazopyrimidines	Purines and purine derivatives
7.08_274.2010m/z	274.201	7.08245	pos	5-Nonyltetrahydro-2-oxo-3-furancarboxylic acid	87337	Organoheterocyclic compounds	Lactones	Gamma butyrolactones
7.31_343.2126m/z	343.213	7.31427	neg	9-oxo-nonanoic acid	LMFA01060160	Lipids and lipid-like molecules	Fatty Acyls	Fatty acids and conjugates
7.45_643.3705m/z	643.37	7.45208	neg	Perindoprilat lactam A	1800	Unclassified	Unclassified	Unclassified
8.18_624.3394m/z	624.339	8.17567	neg	dihydro-α-ergocryptine	4042	Unclassified	Unclassified	Unclassified
8.25_283.2265m/z	283.226	8.24722	pos	6-Oxabicyclo[3.1.0]hexane-2-undecanoic acid methyl ester	70929	Unclassified	Unclassified	Unclassified
8.31_327.0987m/z	327.099	8.31422	neg	Saphenic acid methyl ester	69317	Unclassified	Unclassified	Unclassified
9.16_408.2876n	453.286	9.1559	neg	3alpha,4beta,7alpha-Trihydroxy-5beta-cholan-24-oic Acid	84376	Lipids and lipid-like molecules	Steroids and steroid derivatives	Bile acids, alcohols and derivatives
9.22_343.0195m/z	343.02	9.22497	neg	Beta-Glycerophosphoric acid	HMDB0002520	Lipids and lipid-like molecules	Glycerophospholipids	Glycerophosphates
9.26_244.9976m/z	244.998	9.26362	pos	(2E)-4-hydroxy-3-methylbut-2-en-1-yl trihydrogen diphosphate	53272	Lipids and lipid-like molecules	Prenol lipids	Isoprenoids
9.48_369.1741m/z	369.174	9.48387	neg	5β-Androstan-3α-ol-17-one sulfate	3564	Unclassified	Unclassified	Unclassified
9.57_199.1696m/z	199.17	9.5701	neg	4-Methylpentanal	HMDB0001318	Organic oxygen compounds	Organooxygen compounds	Carbonyl compounds
9.83_353.0042m/z	353.004	9.82942	neg	Mevalonate-PP	LMFA01050416	Lipids and lipid-like molecules	Fatty Acyls	Fatty Acids and Conjugates
9.83_399.0090m/z	399.009	9.82942	neg	D-Erythrulose 4-phosphate	66008	Unclassified	Unclassified	Unclassified
9.85_376.2259m/z	376.226	9.84677	neg	PC(O-10:1(9E)/0:0)	LMGP01060027	Lipids and lipid-like molecules	Glycerophospholipids	Glycerophosphocholines
0.00_295.1025m/z	295.102	0.00396667	pos	Galactose-beta-1,4-xylose	62416	Organic oxygen compounds	Organooxygen compounds	Carbohydrates and carbohydrate conjugates
0.01_134.0360m/z	134.036	0.00811667	neg	1,2-Diamino-4-nitrobenzene	73087	Unclassified	Unclassified	Unclassified
0.03_138.0310m/z	138.031	0.0276333	neg	5-Hydroxypyrazinamide	HMDB0001978	Organoheterocyclic compounds	Diazines	Pyrazines
0.04_223.1333m/z	223.133	0.0449167	neg	Propofol	2155	Benzenoids	Benzene and substituted derivatives	Cumenes
0.06_126.0309m/z	126.031	0.0622	neg	I-Methyl-4-nitro-imidazole	1193	Unclassified	Unclassified	Unclassified
0.51_182.1306n	183.138	0.5123	pos	Linalyl formate	HMDB0030424	Lipids and lipid-like molecules	Prenol lipids	Monoterpenoids
0.53_166.0630n	149.06	0.527383	pos	Phenyllactic acid	HMDB0000779	Phenylpropanoids and polyketides	Phenylpropanoic acids	Unclassified
0.54_183.1015m/z	183.102	0.542633	pos	cis-5-Decenedioic acid	HMDB0013227	Lipids and lipid-like molecules	Fatty Acyls	Fatty acids and conjugates
0.54_202.1568n	185.154	0.542633	pos	3-Hydroxynonyl acetate	HMDB0032443	Lipids and lipid-like molecules	Fatty Acyls	Fatty alcohol esters
0.60_148.9485m/z	148.949	0.597917	neg	Hypothiocyanite	HMDB0012974	Organosulfur compounds	Thiocyanates	Unclassified
0.74_262.1387n	263.146	0.7432	pos	Streptidine	65537	Unclassified	Unclassified	Unclassified
0.78_157.0971m/z	157.097	0.784717	pos	N-Acetylornithine	HMDB0003357	Organic acids and derivatives	Carboxylic acids and derivatives	Amino acids, peptides, and analogues
10.10_195.1383m/z	195.138	10.1032	neg	(Z)-3-Hexenal	HMDB0031498	Organic oxygen compounds	Organooxygen compounds	Carbonyl compounds
10.43_194.0815m/z	194.081	10.4332	neg	2-Phenyl-1,3-propanediol monocarbamate	HMDB0060351	Benzenoids	Benzene and substituted derivatives	Unclassified
10.55_266.1034m/z	266.103	10.555	neg	Carbofuran	HMDB0031770	Organoheterocyclic compounds	Coumarans	Unclassified
10.73_296.1387m/z	296.139	10.7278	pos	8-Hydroxydesmethylondansetron	1648	Unclassified	Unclassified	Unclassified
10.92_432.3118m/z	432.312	10.919	neg	U-18666A	45165	Unclassified	Unclassified	Unclassified
11.06_320.2557m/z	320.256	11.0583	pos	(Z)-N-(2-hydroxyethyl)hexadec-7-enamide	3715	Unclassified	Unclassified	Unclassified
11.14_480.3098m/z	480.31	11.1369	neg	PC(14:0/O-1:0)	76586	Unclassified	Unclassified	Unclassified
11.18_401.2656m/z	401.266	11.1837	pos	CAY10598	45515	Unclassified	Unclassified	Unclassified
11.19_460.2837m/z	460.284	11.1879	neg	LysoPE(0:0/18:1(9Z))	HMDB0011476	Lipids and lipid-like molecules	Glycerophospholipids	Glycerophosphoethanolamines
11.55_291.1602m/z	291.16	11.5478	neg	Dimethylbenzimidazole	HMDB0003701	Organoheterocyclic compounds	Benzimidazoles	Unclassified
11.58_483.3695m/z	483.369	11.5822	neg	L-Menthyl (R,S)-3-hydroxybutyrate	88397	Lipids and lipid-like molecules	Prenol lipids	Monoterpenoids
11.81_351.2540m/z	351.254	11.8087	neg	N-Methylnicotinium	1533	Organoheterocyclic compounds	Pyridines and derivatives	Pyrrolidinylpyridines
12.10_535.4006m/z	535.401	12.1031	neg	(1R,2R)-3-oxo-2-pentyl-cyclopentanehexanoic acid	74959	Lipids and lipid-like molecules	Fatty Acyls	Octadecanoids
12.14_276.1604m/z	276.16	12.1379	neg	Metazocine	69220	Unclassified	Unclassified	Unclassified
12.29_483.3694m/z	483.369	12.2929	neg	6-Ketomyristic acid	HMDB0030982	Lipids and lipid-like molecules	Fatty Acyls	Fatty acids and conjugates
12.62_457.3537m/z	457.354	12.6228	neg	MG(0:0/22:1(13Z)/0:0)	62335	Lipids and lipid-like molecules	Glycerolipids	Monoradylglycerols
14.28_423.3480m/z	423.348	14.2796	neg	Methyl (E)-2-dodecenoate	87359	Lipids and lipid-like molecules	Fatty Acyls	Fatty acid esters
14.52_535.4006m/z	535.401	14.5155	neg	(1S,2S)-3-oxo-2-pentyl-cyclopentanehexanoic acid	LMFA02010015	Lipids and lipid-like molecules	Fatty Acyls	Octadecanoids
2.21_418.9558m/z	418.956	2.21135	neg	Deoxyribose triphosphate	69447	Unclassified	Unclassified	Unclassified
3.99_195.0513m/z	195.051	3.9876	neg	Aldehydo-D-xylose	HMDB0060254	Organic oxygen compounds	Organooxygen compounds	Carbohydrates and carbohydrate conjugates
4.16_339.0572m/z	339.057	4.15962	neg	3,4,5-trihydroxy-6-[(3-methoxy-3-oxopropanoyl)oxy]oxane-2-carboxylic acid	HMDB0130026	Organic oxygen compounds	Organooxygen compounds	Carbohydrates and carbohydrate conjugates
4.16_429.1543m/z	429.154	4.15962	neg	Kinetin	HMDB0012245	Organoheterocyclic compounds	Imidazopyrimidines	Purines and purine derivatives
4.31_171.0066m/z	171.007	4.31175	neg	Dimethyl phosphate	2928	Organic acids and derivatives	Organic phosphoric acids and derivatives	Phosphate esters
4.70_371.0983m/z	371.098	4.70432	neg	Erinapyrone C	95460	Organoheterocyclic compounds	Pyrans	Pyranones and derivatives
5.01_216.0296m/z	216.03	5.01023	neg	3,4-Dihydro-7-methoxy-2-methylene-3-oxo-2H-1,4-benzoxazine-5-carboxylic acid	69053	Unclassified	Unclassified	Unclassified
5.06_227.1284m/z	227.128	5.06202	neg	gamma-caprolactone	LMFA07040010	Organoheterocyclic compounds	Lactones	Gamma butyrolactones
5.08_250.0719m/z	250.072	5.0793	neg	Gentianamine	68048	Unclassified	Unclassified	Unclassified
5.15_319.1650m/z	319.165	5.1505	pos	Oxymorphone	43294	Benzenoids	Phenanthrenes and derivatives	Unclassified
5.29_296.2066m/z	296.207	5.2858	pos	(x)-2-Heptanol glucoside	90386	Lipids and lipid-like molecules	Fatty Acyls	Fatty acyl glycosides
5.35_207.1378m/z	207.138	5.35372	pos	Plastoquinol-1	LMPR02010037	Lipids and lipid-like molecules	Prenol lipids	Quinones and hydroquinones
5.36_277.0329m/z	277.033	5.35503	neg	D-Ribitol 5-phosphate	63137	Unclassified	Unclassified	Unclassified
5.54_255.0861m/z	255.086	5.53958	pos	N-a-Acetyl-L-arginine	HMDB0004620	Organic acids and derivatives	Carboxylic acids and derivatives	Amino acids, peptides, and analogues
5.56_164.9864m/z	164.986	5.55737	neg	3-Mercaptopyruvic acid	HMDB0001368	Organic acids and derivatives	Keto acids and derivatives	Alpha-keto acids and derivatives
5.59_269.1745m/z	269.175	5.5906	pos	4,11,13,15-Tetrahydroridentin B	HMDB0036150	Lipids and lipid-like molecules	Prenol lipids	Terpene lactones
5.71_245.0929m/z	245.093	5.71205	neg	4,4'-Diaminodiphenyl ether	70313	Unclassified	Unclassified	Unclassified
5.73_298.1050n	299.112	5.72665	pos	Thalassemine	65686	Unclassified	Unclassified	Unclassified
5.76_256.1672n	239.164	5.76083	pos	Monomenthyl succinate	HMDB0036143	Lipids and lipid-like molecules	Prenol lipids	Monoterpenoids
5.95_349.1406m/z	349.141	5.95413	neg	Hydrazinopthalazinone	3164	Unclassified	Unclassified	Unclassified
6.00_271.1649m/z	271.165	5.99788	pos	4-(2-hydroxy-3-isopropyl-aminopropyl)benzoic scid	1354	Unclassified	Unclassified	Unclassified
6.08_163.1328m/z	163.133	6.08338	pos	(3R,7R)-1,3,7-Octanetriol	89425	Lipids and lipid-like molecules	Fatty Acyls	Fatty alcohols
6.14_363.0286m/z	363.029	6.14302	neg	1,3-Glyceryl dinitrate	1579	Unclassified	Unclassified	Unclassified
6.47_331.1301m/z	331.13	6.4693	neg	Levcromakalim	69162	Unclassified	Unclassified	Unclassified
6.50_245.0668m/z	245.067	6.50375	neg	Laurencione diacetate	65391	Unclassified	Unclassified	Unclassified
6.62_313.1195m/z	313.12	6.62435	neg	N,N'-Diacetylbenzidine	72940	Unclassified	Unclassified	Unclassified
6.69_227.0895m/z	227.09	6.69343	neg	Dacarbazine	540	Organic acids and derivatives	Carboxylic acids and derivatives	Carboxylic acid derivatives
6.69_257.1393m/z	257.139	6.69343	neg	Traumatin	74731	Lipids and lipid-like molecules	Fatty Acyls	Fatty acids and conjugates
6.78_523.2551m/z	523.255	6.77955	neg	3β,5β-Tetrahydronorethindrone glucuronide	1055	Unclassified	Unclassified	Unclassified
6.87_255.1601m/z	255.16	6.86558	neg	1-Methoxy-3-methylene-2-pentanone	HMDB0030330	Organic oxygen compounds	Organooxygen compounds	Carbohydrates and carbohydrate conjugates
6.95_223.0970m/z	223.097	6.95187	neg	hexa-2,4-dienoic acid	LMFA01031012	Lipids and lipid-like molecules	Fatty Acyls	Fatty acids and conjugates
7.12_235.0962m/z	235.096	7.11662	pos	Anatoxin a(s)	73483	Unclassified	Unclassified	Unclassified
7.16_236.1289m/z	236.129	7.15918	neg	N,N-Diethylbenzeneacetamide	HMDB0032635	Benzenoids	Benzene and substituted derivatives	Phenylacetamides
7.19_523.2549m/z	523.255	7.19372	neg	Physovenine	67539	Unclassified	Unclassified	Unclassified
7.37_379.2127m/z	379.213	7.36598	neg	5-Methoxytryptamine	HMDB0004095	Organoheterocyclic compounds	Indoles and derivatives	Tryptamines and derivatives
7.50_401.0877m/z	401.088	7.50383	neg	17-hydroxy-11,15-dimethoxy-6,8,20-trioxapentacyclo[10.8.0.0²,⁹.0³,⁷.0¹⁴,¹⁹]icosa-1(12),2(9),10,14,16,18-hexaen-13-one	HMDB0128890	Phenylpropanoids and polyketides	Sterigmatocystins	Unclassified
7.59_463.2342m/z	463.234	7.59017	neg	Aminoglutethimide	945	Benzenoids	Benzene and substituted derivatives	Aniline and substituted anilines
7.62_553.2296m/z	553.23	7.62473	neg	Queuine	6279	Organoheterocyclic compounds	Pyrrolopyrimidines	Pyrrolo[2,3-d]pyrimidines
7.68_347.1599m/z	347.16	7.67615	pos	14,14,14-Trifluoro-11Z-tetradecenyl acetate	LMFA07010328	Lipids and lipid-like molecules	Fatty Acyls	Fatty esters
7.81_242.0551m/z	242.055	7.81388	neg	Guanidinoethyl methyl phosphate	66107	Unclassified	Unclassified	Unclassified
7.97_565.3021m/z	565.302	7.96922	neg	Digoxigenin monodigitoxoside	HMDB0060819	Organic oxygen compounds	Organooxygen compounds	Ethers
8.00_463.2341m/z	463.234	8.00373	neg	Melatonin	HMDB0001389	Organoheterocyclic compounds	Indoles and derivatives	Indoles
8.30_338.9887m/z	338.989	8.29683	neg	beta-D-Fructose 1,6-bisphosphate	HMDB0060444	Organic oxygen compounds	Organooxygen compounds	Carbohydrates and carbohydrate conjugates
8.35_511.3026m/z	511.303	8.34812	neg	PA(20:0/0:0)	82337	Lipids and lipid-like molecules	Glycerophospholipids	Glycerophosphates
8.47_204.1382m/z	204.138	8.46683	pos	Alpha-Pyrrolidinopropiophenone	85090	Unclassified	Unclassified	Unclassified
8.67_469.1616m/z	469.162	8.67272	neg	3-Oxo-carbofuran	HMDB0032776	Organoheterocyclic compounds	Benzofurans	Unclassified
8.71_509.0916m/z	509.092	8.70728	neg	2-O-[2-O-(alpha-D-Mannopyranosyl)-alpha-D-glucopyranosyl]-3-phospho-D-glycerate	73364	Unclassified	Unclassified	Unclassified
9.14_509.2871m/z	509.287	9.13858	neg	Meteloidine	68637	Unclassified	Unclassified	Unclassified
9.45_277.1428m/z	277.143	9.4494	neg	4-Amino-5-hydroxymethyl-2-methylpyrimidine	3265	Unclassified	Unclassified	Unclassified
9.78_392.2928n	437.291	9.77738	neg	3b,12a-Dihydroxy-5a-cholanoic acid	5337	Lipids and lipid-like molecules	Steroids and steroid derivatives	Bile acids, alcohols and derivatives
9.85_311.2229m/z	311.223	9.84677	neg	6-Butyltetrahydro-2H-pyran-2-one	HMDB0031514	Organoheterocyclic compounds	Lactones	Delta valerolactones
9.89_504.2403m/z	504.24	9.89167	pos	Glucosylgalactosyl hydroxylysine	HMDB0000585	Lipids and lipid-like molecules	Fatty Acyls	Fatty acyl glycosides
0.01_220.1462m/z	220.146	0.00811667	neg	Alchorneine	68389	Unclassified	Unclassified	Unclassified
0.03_142.0623m/z	142.062	0.0276333	neg	Deoxycytosine	65704	Unclassified	Unclassified	Unclassified
0.08_209.0811m/z	209.081	0.0795	neg	Sinapyl alcohol	44805	Benzenoids	Phenols	Methoxyphenols
0.27_101.0600m/z	101.06	0.270117	pos	2-Hydroxy-3-methylbutyric acid	HMDB0000407	Lipids and lipid-like molecules	Fatty Acyls	Fatty acids and conjugates
0.34_128.1203n	129.127	0.339467	pos	Octanal	HMDB0001140	Organic oxygen compounds	Organooxygen compounds	Carbonyl compounds
0.34_299.0613m/z	299.061	0.339467	pos	CAY10554	45242	Unclassified	Unclassified	Unclassified
0.47_131.0491m/z	131.049	0.4677	pos	3,4-Dihydro-2H-1-benzopyran-2-one	HMDB0036626	Phenylpropanoids and polyketides	3,4-dihydrocoumarins	Unclassified
0.51_172.1462n	195.138	0.5123	pos	Capric acid	HMDB0000511	Lipids and lipid-like molecules	Fatty Acyls	Fatty acids and conjugates
0.53_144.0787n	127.075	0.527383	pos	Tetrahydrofurfuryl acetate	HMDB0031176	Organoheterocyclic compounds	Tetrahydrofurans	Unclassified
0.53_171.1377m/z	171.138	0.527383	pos	8-Methylnonenoate	62842	Lipids and lipid-like molecules	Fatty Acyls	Fatty acids and conjugates
0.72_203.1501m/z	203.15	0.715417	pos	Symmetric dimethylarginine	HMDB0003334	Organic acids and derivatives	Carboxylic acids and derivatives	Amino acids, peptides, and analogues
0.78_176.0948n	177.102	0.784717	pos	N-Hydroxyl-tryptamine	63561	Unclassified	Unclassified	Unclassified
0.79_226.9957m/z	226.996	0.793467	neg	2-Oxo-4-phosphonobutanoate	63606	Unclassified	Unclassified	Unclassified
1.01_253.0927m/z	253.093	1.00592	neg	Ammeline	73559	Unclassified	Unclassified	Unclassified
1.28_285.0617m/z	285.062	1.28093	neg	3-(6-hydroxy-7-methoxy-2H-1,3-benzodioxol-5-yl)propanoic acid	HMDB0128682	Organoheterocyclic compounds	Benzodioxoles	Unclassified
10.05_430.2963m/z	430.296	10.0512	neg	3beta-(1-Pyrrolidinyl)-5alpha-pregnane-11,20-dione	70509	Unclassified	Unclassified	Unclassified
10.14_463.0394m/z	463.039	10.1379	neg	6-Cyano-7-nitroquinoxaline-2,3-dione	69622	Unclassified	Unclassified	Unclassified
10.35_271.1916m/z	271.192	10.3461	neg	5-Ethyl-2,3-dimethylpyrazine	HMDB0029727	Organoheterocyclic compounds	Diazines	Pyrazines
10.35_340.2249n	339.218	10.3461	neg	Idebenone Metabolite (1,4-Benzenediol, 2-(10-hydroxydecyl)-5,6-dimethoxy-3-methyl-)	763	Unclassified	Unclassified	Unclassified
10.41_314.3049m/z	314.305	10.4146	pos	10Z-nonadecenoic acid	LMFA01030362	Lipids and lipid-like molecules	Fatty Acyls	Fatty acids and conjugates
10.43_135.0805m/z	135.08	10.4297	pos	(4-Methylphenyl)acetaldehyde	HMDB0029639	Benzenoids	Benzene and substituted derivatives	Phenylacetaldehydes
10.54_382.2947m/z	382.295	10.5449	pos	PGF2α dimethyl amide	36145	Unclassified	Unclassified	Unclassified
10.61_295.1914m/z	295.191	10.6073	neg	Nornicotine	64431	Organoheterocyclic compounds	Pyridines and derivatives	Pyrrolidinylpyridines
10.61_448.3418m/z	448.342	10.6114	pos	LysoSM(d18:1)	HMDB0006482	Lipids and lipid-like molecules	Sphingolipids	Phosphosphingolipids
10.64_299.1864m/z	299.186	10.6424	neg	5-Acetoxydihydrotheaespirane	94801	Organoheterocyclic compounds	Tetrahydrofurans	Unclassified
10.66_497.0243m/z	497.024	10.6599	neg	Alendronic acid	818	Organic acids and derivatives	Organic phosphonic acids and derivatives	Bisphosphonates
10.80_334.9939m/z	334.994	10.7988	neg	Desflurane	HMDB0015320	Organohalogen compounds	Organofluorides	Unclassified
10.90_253.0827m/z	253.083	10.9023	neg	L-Kynurenine	HMDB0000684	Organic oxygen compounds	Organooxygen compounds	Carbonyl compounds
10.90_281.2485m/z	281.249	10.9023	neg	6Z,9Z-Heptadecadiene	LMFA11000141	Lipids and lipid-like molecules	Fatty Acyls	Hydrocarbons
10.94_543.2967m/z	543.297	10.9357	neg	Ergoline-8-methanol, 10-methoxy-, (8b)-	1516	Unclassified	Unclassified	Unclassified
10.95_585.2299m/z	585.23	10.9532	neg	Desethylenenorfloxacin	1604	Unclassified	Unclassified	Unclassified
11.00_502.3289m/z	502.329	10.9964	pos	PC(18:2(9Z,12Z)/0:0)[U]	40302	Unclassified	Unclassified	Unclassified
11.15_207.1741m/z	207.174	11.1525	pos	Ethyl (2E,6Z)-dodecadienoate	LMFA07010845	Lipids and lipid-like molecules	Fatty Acyls	Fatty acid esters
11.51_506.3254m/z	506.325	11.5135	neg	LysoPE(0:0/20:1(11Z))	HMDB0011482	Lipids and lipid-like molecules	Glycerophospholipids	Glycerophosphoethanolamines
11.58_452.9985m/z	452.999	11.5822	neg	Nitroglycerin	HMDB0014865	Organic oxygen compounds	Organic oxoanionic compounds	Organic nitrates
11.72_298.2738m/z	298.274	11.7151	pos	Rumenic acid	LMFA01030118	Lipids and lipid-like molecules	Fatty Acyls	Lineolic acids and derivatives
11.83_269.2122m/z	269.212	11.8261	neg	5,10-Pentadecadien-1-ol	87414	Lipids and lipid-like molecules	Fatty Acyls	Fatty alcohols
11.90_339.2539m/z	339.254	11.8956	neg	Isodecenoic acid	LMFA01030032	Benzenoids	Phenols	Methoxyphenols
12.62_392.3129m/z	392.313	12.6236	pos	Arachidoyl glycine	62991	Unclassified	Unclassified	Unclassified
12.80_498.9304m/z	498.93	12.7958	neg	Perfluorooctanesulfonic acid	HMDB0059586	Organohalogen compounds	Alkyl halides	Alkyl fluorides
12.81_293.1759m/z	293.176	12.8131	neg	Dimethylbenzyl carbinyl hexanoate	88277	Benzenoids	Benzene and substituted derivatives	Phenylpropanes
13.38_159.0063m/z	159.006	13.3839	neg	Sodium salicylate	66691	Phenylpropanoids and polyketides	Flavonoids	O-methylated flavonoids
13.95_299.2590m/z	299.259	13.9535	neg	Heptadecanal	HMDB0031039	Lipids and lipid-like molecules	Fatty Acyls	Fatty aldehydes
14.26_591.4630m/z	591.463	14.2625	neg	9(10)-EpOME	LMFA02000037	Lipids and lipid-like molecules	Fatty Acyls	Fatty acids and conjugates
14.37_327.2540m/z	327.254	14.3655	neg	TMPD (hydrochloride)	63057	Unclassified	Unclassified	Unclassified
4.46_223.0454m/z	223.045	4.46348	neg	Galactonolactone	HMDB0002541	Organoheterocyclic compounds	Lactones	Unclassified
4.61_246.1235m/z	246.124	4.61247	pos	ACETYLTRYPTOPHANAMIDE	44265	Unclassified	Unclassified	Unclassified
4.89_375.0808m/z	375.081	4.89048	neg	Pydanon	72870	Unclassified	Unclassified	Unclassified
4.98_287.1249m/z	287.125	4.97585	neg	N-Hydroxypentobarbital	1765	Unclassified	Unclassified	Unclassified
5.01_271.0824m/z	271.082	5.01023	neg	3,4,5-Trimethoxyphenyl acetate	HMDB0031722	Benzenoids	Phenol esters	Unclassified
5.05_235.1327m/z	235.133	5.04845	pos	(10S,11S)-Pterosin C	87182	Benzenoids	Indanes	Indanones
5.13_397.0413m/z	397.041	5.13102	neg	O-Phosphohomoserine	HMDB0003484	Organic acids and derivatives	Carboxylic acids and derivatives	Amino acids, peptides, and analogues
5.13_429.0827m/z	429.083	5.13102	neg	5,6-Dimethoxysterigmatocystin	HMDB0030592	Phenylpropanoids and polyketides	Sterigmatocystins	Unclassified
5.18_306.1909m/z	306.191	5.18457	pos	AMIPRILOSE	44328	Unclassified	Unclassified	Unclassified
5.37_125.0234m/z	125.023	5.37028	pos	cis,cis-Muconic acid	45919	Lipids and lipid-like molecules	Fatty Acyls	Fatty acids and conjugates
5.45_277.0682m/z	277.068	5.45497	pos	(x)-1,2-Propanediol 1-O-b-D-glucopyranoside	88957	Organic oxygen compounds	Organooxygen compounds	Carbohydrates and carbohydrate conjugates
5.49_209.0813m/z	209.081	5.48827	neg	4-Isopropylbenzoic acid	HMDB0035268	Lipids and lipid-like molecules	Prenol lipids	Monoterpenoids
5.56_240.0747m/z	240.075	5.55737	neg	Glutamyl-Hydroxyproline	85734	Organic acids and derivatives	Carboxylic acids and derivatives	Amino acids, peptides, and analogues
5.59_302.1021m/z	302.102	5.5906	pos	Biochanin A	HMDB0002338	Phenylpropanoids and polyketides	Isoflavonoids	O-methylated isoflavonoids
5.71_316.0437m/z	316.044	5.71205	neg	N-Glycolyl-D-mannosamine 6-phosphate	66166	Unclassified	Unclassified	Unclassified
5.75_200.1285m/z	200.128	5.74667	neg	N-(5-Methyl-3-oxohexyl)alanine	HMDB0041540	Organic acids and derivatives	Carboxylic acids and derivatives	Amino acids, peptides, and analogues
5.80_507.1483m/z	507.148	5.79842	neg	L-Phosphoarginine	HMDB0029438	Organic acids and derivatives	Carboxylic acids and derivatives	Amino acids, peptides, and analogues
5.82_269.0667m/z	269.067	5.81573	neg	Elenolide	HMDB0030018	Organoheterocyclic compounds	Pyrans	Pyranones and derivatives
6.02_209.0786m/z	209.079	6.02303	neg	L-Serine	HMDB0000187	Organic acids and derivatives	Carboxylic acids and derivatives	Amino acids, peptides, and analogues
6.07_260.1855m/z	260.186	6.0663	pos	L-Glutamic acid dibutyl ester	3545	Unclassified	Unclassified	Unclassified
6.18_527.2864m/z	527.286	6.17675	neg	Fusicoccin H	67422	Unclassified	Unclassified	Unclassified
6.21_539.2501m/z	539.25	6.21105	neg	7,11-Bisdeacetylvaltrate 7-(3-methylpentanoate) 11-(3-hydroxy-3-methylbutanoate)	HMDB0033655	Lipids and lipid-like molecules	Prenol lipids	Monoterpenoids
6.25_583.1836m/z	583.184	6.24557	neg	(S)-Angelicain	86735	Organoheterocyclic compounds	Benzopyrans	1-benzopyrans
6.33_214.1443m/z	214.144	6.33183	neg	Nitramine	68167	Unclassified	Unclassified	Unclassified
6.33_257.1394m/z	257.139	6.33183	neg	(+)-cucurbic acid	LMFA02020013	Lipids and lipid-like molecules	Fatty Acyls	Lineolic acids and derivatives
6.42_245.1392m/z	245.139	6.4175	neg	3-Nonanon-1-yl acetate	92147	Lipids and lipid-like molecules	Fatty Acyls	Fatty alcohol esters
6.47_299.1037m/z	299.104	6.4693	neg	10-Hydroxycarbazepine	66662	Organoheterocyclic compounds	Benzazepines	Dibenzazepines
6.56_464.2177m/z	464.218	6.5596	pos	PC(11:0/0:0)[U]	40274	Unclassified	Unclassified	Unclassified
6.57_213.0148m/z	213.015	6.57268	neg	3,5-Dinitroguaiacol	71560	Unclassified	Unclassified	Unclassified
6.57_363.0286m/z	363.029	6.57268	neg	1,2-Glyceryl dinitrate	1582	Unclassified	Unclassified	Unclassified
6.85_213.1126m/z	213.113	6.84837	neg	Methyl octynecarboxylate	87543	Lipids and lipid-like molecules	Fatty Acyls	Fatty acid esters
6.85_237.0996n	236.096	6.84837	neg	N-lactoyl-Phenylalanine	HMDB0062175	Organic acids and derivatives	Carboxylic acids and derivatives	Amino acids, peptides, and analogues
6.85_441.1306m/z	441.131	6.84837	neg	5-Carboxymethoxy-3,4-dihydrocarbostyril	1549	Unclassified	Unclassified	Unclassified
6.97_269.1396m/z	269.14	6.96908	neg	Methyl jasmonate	3361	Lipids and lipid-like molecules	Fatty Acyls	Lineolic acids and derivatives
7.00_409.2135m/z	409.213	7.00358	neg	Normeperidinic acid	1133	Unclassified	Unclassified	Unclassified
7.10_414.2999m/z	414.3	7.09948	pos	ESTRADIOL CYPIONATE	44160	Unclassified	Unclassified	Unclassified
7.18_414.3363m/z	414.336	7.18448	pos	5alpha-Tomatidan-3-one	HMDB0031913	Lipids and lipid-like molecules	Steroids and steroid derivatives	Steroidal alkaloids
7.18_468.1262m/z	468.126	7.18448	pos	O-hexanoyl-adenosine monophosphate	75448	Lipids and lipid-like molecules	Fatty Acyls	Fatty esters
7.30_236.1289m/z	236.129	7.29697	neg	diethyltoluamide	3982	Unclassified	Unclassified	Unclassified
7.38_441.1769m/z	441.177	7.38318	neg	2'-Deoxysepiapterin	HMDB0000389	Organoheterocyclic compounds	Pteridines and derivatives	Pterins and derivatives
7.40_473.0730m/z	473.073	7.40042	neg	Theaflavic acid	95089	Phenylpropanoids and polyketides	Flavonoids	Flavans
7.75_467.2653m/z	467.265	7.74528	neg	N-(4-aminobutyl)-3-(4-hydroxyphenyl)prop-2-enimidic acid	HMDB0139874	Phenylpropanoids and polyketides	Cinnamic acids and derivatives	Hydroxycinnamic acids and derivatives
7.90_269.1032m/z	269.103	7.9003	neg	4-(Hydroxymethyl)benzenediazonium(1+)	88549	Benzenoids	Benzene and substituted derivatives	Benzyl alcohols
7.93_495.2603m/z	495.26	7.9348	neg	Laserpitin	67891	Unclassified	Unclassified	Unclassified
8.23_415.0674m/z	415.067	8.22768	neg	Suillusin	92293	Lipids and lipid-like molecules	Prenol lipids	Monoterpenoids
8.35_314.1035m/z	314.103	8.34812	neg	alpha-(p-Methoxyphenyl)-6-methyl-2-pyridineacrylic acid	70613	Unclassified	Unclassified	Unclassified
8.42_406.0681m/z	406.068	8.41583	neg	5,12-Dihydroxanthommatin	65984	Unclassified	Unclassified	Unclassified
8.47_431.3032n	432.31	8.46683	pos	Malyngamide H	65446	Unclassified	Unclassified	Unclassified
8.55_340.2480m/z	340.248	8.5514	pos	CLOVANEDIOL DIACETATE	44495	Unclassified	Unclassified	Unclassified
9.64_347.1628m/z	347.163	9.63952	neg	α-hydroxy Farnesyl Phosphonic Acid	63021	Unclassified	Unclassified	Unclassified
9.71_511.3024m/z	511.302	9.70835	neg	1-Stearoylglycerophosphoglycerol	HMDB0061697	Lipids and lipid-like molecules	Glycerophospholipids	Glycerophosphoglycerols
9.77_177.0545m/z	177.055	9.77263	pos	4-Methylumbelliferone	HMDB0059622	Phenylpropanoids and polyketides	Coumarins and derivatives	Hydroxycoumarins
9.91_269.1298m/z	269.13	9.91413	neg	2-Phenylacetamide	HMDB0010715	Benzenoids	Benzene and substituted derivatives	Phenylacetamides
0.09_124.0869m/z	124.087	0.0897167	pos	L-Histidinol	HMDB0003431	Organic nitrogen compounds	Organonitrogen compounds	Amines
0.31_225.0426m/z	225.043	0.311717	pos	Deoxyvasicinone	68472	Unclassified	Unclassified	Unclassified
0.32_236.1771n	235.17	0.322083	neg	capsidiol	LMPR0103250002	Lipids and lipid-like molecules	Prenol lipids	Sesquiterpenoids
0.39_150.1044n	151.112	0.394983	pos	Cuminyl alcohol	HMDB0031817	Lipids and lipid-like molecules	Prenol lipids	Monoterpenoids
0.59_113.0236m/z	113.024	0.58795	pos	3-amino-propanal	HMDB0062210	Organic oxygen compounds	Organooxygen compounds	Carbonyl compounds
0.59_227.2003m/z	227.2	0.58795	pos	Physeteric acid	LMFA01030248	Lipids and lipid-like molecules	Fatty Acyls	Fatty acids and conjugates
0.63_226.9653m/z	226.965	0.6324	neg	5-Sulfo-1,3-benzenedicarboxylic acid	88744	Benzenoids	Benzene and substituted derivatives	Benzenesulfonic acids and derivatives
0.64_161.1284m/z	161.128	0.6449	pos	N(6)-Methyllysine	HMDB0002038	Organic acids and derivatives	Carboxylic acids and derivatives	Amino acids, peptides, and analogues
0.73_148.0603m/z	148.06	0.72935	pos	L-Glutamic acid	HMDB0000148	Organic acids and derivatives	Carboxylic acids and derivatives	Amino acids, peptides, and analogues
0.74_143.0582n	144.065	0.7432	pos	Vinylacetylglycine	HMDB0000894	Organic acids and derivatives	Carboxylic acids and derivatives	Amino acids, peptides, and analogues
0.74_160.0967m/z	160.097	0.7432	pos	5-Acetamidovalerate	62836	Lipids and lipid-like molecules	Fatty Acyls	Fatty acids and conjugates
0.76_131.0815m/z	131.081	0.757017	pos	1-Pyrroline-5-carboxylic acid	HMDB0001301	Organic acids and derivatives	Carboxylic acids and derivatives	Amino acids, peptides, and analogues
0.76_260.1733n	261.181	0.757017	pos	Carisoprodol	HMDB0014539	Organic acids and derivatives	Carboxylic acids and derivatives	Amino acids, peptides, and analogues
0.77_176.1279m/z	176.128	0.77085	pos	3-Oxovalproic acid	2990	Organic acids and derivatives	Keto acids and derivatives	Short-chain keto acids and derivatives
0.81_188.0350m/z	188.035	0.812417	pos	Ethiin	92035	Organic acids and derivatives	Carboxylic acids and derivatives	Amino acids, peptides, and analogues
0.84_459.1969m/z	459.197	0.840617	pos	Mandelonitrile rutinoside	88725	Organic oxygen compounds	Organooxygen compounds	Carbohydrates and carbohydrate conjugates
1.01_267.0733m/z	267.073	1.00592	neg	Ethyl 2-mercaptopropionate	87736	Organic acids and derivatives	Carboxylic acids and derivatives	Carboxylic acid derivatives
1.21_231.0158m/z	231.016	1.2119	neg	Fumaric acid	HMDB0000134	Organic acids and derivatives	Carboxylic acids and derivatives	Dicarboxylic acids and derivatives
1.32_223.0454m/z	223.045	1.3155	neg	L-Gulonolactone	HMDB0003466	Organoheterocyclic compounds	Lactones	Gamma butyrolactones
1.57_194.0578n	177.055	1.57038	pos	trans-Ferulic acid	HMDB0000954	Phenylpropanoids and polyketides	Cinnamic acids and derivatives	Hydroxycinnamic acids and derivatives
1.68_288.1202m/z	288.12	1.67692	neg	Prolyl-Glutamine	HMDB0029015	Organic acids and derivatives	Carboxylic acids and derivatives	Amino acids, peptides, and analogues
1.97_223.0454m/z	223.045	1.9696	neg	3-Keto-beta-D-galactose	66316	Organic oxygen compounds	Organooxygen compounds	Carbohydrates and carbohydrate conjugates
10.00_368.9989m/z	368.999	9.99923	neg	Sedoheptulose pyrophosphate	419	Unclassified	Unclassified	Unclassified
10.06_311.1850m/z	311.185	10.0609	pos	3-Hydroxy-6,8-dimethoxy-7(11)-eremophilen-12,8-olide	HMDB0040756	Lipids and lipid-like molecules	Prenol lipids	Terpene lactones
10.36_249.1130m/z	249.113	10.3635	neg	4-Hydroxy-3-(3-methyl-2-butenyl)acetophenone	HMDB0030770	Organic oxygen compounds	Organooxygen compounds	Carbonyl compounds
10.50_420.9925m/z	420.992	10.5028	neg	2-Phosphinomethylmalate	63598	Unclassified	Unclassified	Unclassified
10.59_380.2573m/z	380.257	10.5898	neg	Sphinganine-phosphate	3512	Lipids and lipid-like molecules	Sphingolipids	Sphingoid bases
10.61_269.1745m/z	269.174	10.6114	pos	1-(3-Furanyl)-6,7-dihydroxy-4,8-dimethyl-1-nonanone	HMDB0038153	Lipids and lipid-like molecules	Fatty Acyls	Fatty alcohols
10.62_468.3331m/z	468.333	10.6248	neg	Linoleyl carnitine	HMDB0006469	Lipids and lipid-like molecules	Fatty Acyls	Fatty acid esters
10.81_239.1275m/z	239.128	10.8098	pos	2,2,4,4,-Tetramethyl-6-(1-oxopropyl)-1,3,5-cyclohexanetrione	89065	Lipids and lipid-like molecules	Prenol lipids	Monoterpenoids
11.09_261.2210m/z	261.221	11.0904	pos	alpha-calendic acid	LMFA01030144	Lipids and lipid-like molecules	Fatty Acyls	Lineolic acids and derivatives
11.10_277.1445m/z	277.145	11.1027	neg	6-[(3,4-Methylenedioxy)phenyl]-3,3-dimethyl-1-hexene	HMDB0030790	Organoheterocyclic compounds	Benzodioxoles	Unclassified
11.14_608.3187m/z	608.319	11.1369	neg	OOB-PE	LMGP20020034	Lipids and lipid-like molecules	Glycerophospholipids	Oxidized glycerophospholipids
11.41_497.2891m/z	497.289	11.4108	neg	1-nonadecanoyl-glycero-3-phosphate	HMDB0062322	Lipids and lipid-like molecules	Glycerophospholipids	Glycerophosphates
11.76_191.1070m/z	191.107	11.7566	neg	3-Methyl-2-cyclopenten-1-one	HMDB0031546	Organic oxygen compounds	Organooxygen compounds	Carbonyl compounds
11.97_261.2210m/z	261.221	11.9737	pos	Punicic acid	34820	Lipids and lipid-like molecules	Fatty Acyls	Lineolic acids and derivatives
12.09_304.2610n	322.295	12.0872	pos	1-O-(2R-hydroxy-tetradecyl)-sn-glycerol	LMGL01020061	Lipids and lipid-like molecules	Glycerolipids	Monoradylglycerols
12.19_269.2122m/z	269.212	12.1898	neg	(+/-)-Dihydrofarnesol	HMDB0032218	Lipids and lipid-like molecules	Prenol lipids	Sesquiterpenoids
12.59_191.1068m/z	191.107	12.5881	neg	2-Methyl-2-cyclopenten-1-one	87754	Organic oxygen compounds	Organooxygen compounds	Carbonyl compounds
12.64_300.2895m/z	300.289	12.6402	pos	Oleic acid	HMDB0000207	Lipids and lipid-like molecules	Fatty Acyls	Fatty acids and conjugates
13.21_433.2360m/z	433.236	13.2111	neg	N-Desmethylaminopyrine	85278	Organoheterocyclic compounds	Azoles	Pyrazoles
13.99_241.1676n	242.175	13.9929	pos	N-nonanoyl-L-Homoserine lactone	45725	Unclassified	Unclassified	Unclassified
14.26_411.3479m/z	411.348	14.2625	neg	Dicyclohexylcarbodiimide	24058	Unclassified	Unclassified	Unclassified
15.43_584.2627n	585.27	15.4282	pos	4Z,15E-Bilirubin IXa	5445	Unclassified	Unclassified	Unclassified
2.18_149.0597m/z	149.06	2.18393	pos	Ipomeanine	HMDB0034243	Organic oxygen compounds	Organooxygen compounds	Carbonyl compounds
2.29_151.0389m/z	151.039	2.29037	pos	Vanillic acid	HMDB0000484	Benzenoids	Benzene and substituted derivatives	Benzoic acids and derivatives
4.33_357.0828m/z	357.083	4.32868	neg	6-(4-ethenyl-2-hydroxyphenoxy)-3,4,5-trihydroxyoxane-2-carboxylic acid	HMDB0124976	Organic oxygen compounds	Organooxygen compounds	Carbohydrates and carbohydrate conjugates
4.40_279.0986m/z	279.099	4.39608	neg	5-Methoxytryptophan	HMDB0002339	Organoheterocyclic compounds	Indoles and derivatives	Tryptamines and derivatives
4.45_227.0920m/z	227.092	4.44627	neg	Propyl propane thiosulfonate	HMDB0032496	Organic acids and derivatives	Carboxylic acids and derivatives	Dicarboxylic acids and derivatives
4.52_279.0986m/z	279.099	4.51512	neg	S-4-Hydroxymephenytoin	85299	Organoheterocyclic compounds	Azolidines	Imidazolidines
4.62_311.0707m/z	311.071	4.61842	neg	Epithienamycin D	71663	Unclassified	Unclassified	Unclassified
4.84_233.1025m/z	233.103	4.83918	neg	Nonate	HMDB0011717	Lipids and lipid-like molecules	Fatty Acyls	Fatty acids and conjugates
4.91_200.1047n	223.096	4.91292	pos	Decenedioic acid	5578	Lipids and lipid-like molecules	Fatty Acyls	Fatty acids and conjugates
4.99_268.0827m/z	268.083	4.99302	neg	Acetyl-L-tyrosine	5827	Organic acids and derivatives	Carboxylic acids and derivatives	Amino acids, peptides, and analogues
5.08_194.0935n	193.086	5.0793	neg	(R)-3-Hydroxy-5-phenylpentanoic acid	87733	Organic acids and derivatives	Hydroxy acids and derivatives	Medium-chain hydroxy acids and derivatives
5.10_229.0713m/z	229.071	5.09655	neg	Genipic acid	HMDB0036072	Organoheterocyclic compounds	Dihydrofurans	Unclassified
5.13_345.1093m/z	345.109	5.13102	neg	Desmedipham	72225	Unclassified	Unclassified	Unclassified
5.30_431.1194m/z	431.119	5.3033	neg	6-[(4,7-dihydroxy-2,2-dimethyl-3,4-dihydro-2H-1-benzopyran-5-yl)oxy]-3,4,5-trihydroxyoxane-2-carboxylic acid	HMDB0125821	Organic oxygen compounds	Organooxygen compounds	Carbohydrates and carbohydrate conjugates
5.56_120.0810m/z	120.081	5.55655	pos	Tyramine	HMDB0000306	Benzenoids	Benzene and substituted derivatives	Phenethylamines
5.59_363.1662m/z	363.166	5.5919	neg	Soman	66663	Unclassified	Unclassified	Unclassified
5.61_231.0883m/z	231.088	5.60922	neg	Ethyl pyruvate	87833	Organic acids and derivatives	Keto acids and derivatives	Alpha-keto acids and derivatives
5.64_279.0839m/z	279.084	5.64138	pos	3-hydroxy-3-(3,4,5-trimethoxyphenyl)propanoic acid	HMDB0141328	Phenylpropanoids and polyketides	Phenylpropanoic acids	Unclassified
5.73_201.1364n	184.133	5.72665	pos	Capryloylglycine	HMDB0000832	Organic acids and derivatives	Carboxylic acids and derivatives	Amino acids, peptides, and analogues
5.73_237.0755m/z	237.076	5.72665	pos	4-Amino-2-methyl-5-phosphomethylpyrimidine	3353	Unclassified	Unclassified	Unclassified
5.73_445.1903m/z	445.19	5.72935	neg	N-Fluorenylacetamide	516	Unclassified	Unclassified	Unclassified
5.75_459.1512m/z	459.151	5.74667	neg	Ptelatoside A	88555	Organic oxygen compounds	Organooxygen compounds	Carbohydrates and carbohydrate conjugates
5.78_226.0175m/z	226.017	5.78123	neg	CAY10562	45271	Unclassified	Unclassified	Unclassified
5.83_215.0015m/z	215.002	5.83308	neg	(5-ethenyl-2-hydroxyphenyl)oxidanesulfonic acid	HMDB0124978	Organic acids and derivatives	Organic sulfuric acids and derivatives	Arylsulfates
5.83_231.1234m/z	231.123	5.83308	neg	3-Oxodecanoic acid	HMDB0010724	Organic acids and derivatives	Keto acids and derivatives	Medium-chain keto acids and derivatives
5.99_243.1235m/z	243.124	5.98858	neg	Triethylene glycol diglycidyl ether	73214	Unclassified	Unclassified	Unclassified
6.09_401.1453m/z	401.145	6.09183	neg	xi-3-Hydroxy-5-phenylpentanoic acid O-beta-D-Glucopyranoside	HMDB0031695	Lipids and lipid-like molecules	Fatty Acyls	Fatty acyl glycosides
6.30_365.2320m/z	365.232	6.30492	pos	3a,11b,21-Trihydroxy-20-oxo-5b-pregnan-18-al	57884	Lipids and lipid-like molecules	Steroids and steroid derivatives	Hydroxysteroids
6.31_426.2137m/z	426.214	6.31462	neg	Symphytine	68313	Unclassified	Unclassified	Unclassified
6.50_495.1308m/z	495.131	6.50375	neg	Coriandrone E	86628	Organoheterocyclic compounds	Benzopyrans	2-benzopyrans
6.50_553.1090m/z	553.109	6.50375	neg	2-Phthalimidoglutaric acid	2816	Unclassified	Unclassified	Unclassified
6.69_288.2183m/z	288.218	6.69343	neg	2-amino-tetradecanoic acid	LMFA01100007	Lipids and lipid-like molecules	Fatty Acyls	Fatty Acids and Conjugates
7.07_257.1394m/z	257.139	7.07273	neg	Dihydrojasmonic acid	HMDB0033601	Lipids and lipid-like molecules	Fatty Acyls	Lineolic acids and derivatives
7.29_188.0706m/z	188.071	7.2856	pos	Swietenidin B	68541	Unclassified	Unclassified	Unclassified
7.45_271.1553m/z	271.155	7.45208	neg	4,5-Dihydrovomifoliol	95095	Lipids and lipid-like molecules	Prenol lipids	Sesquiterpenoids
7.46_271.0599m/z	271.06	7.45558	pos	Genistein	HMDB0003217	Phenylpropanoids and polyketides	Isoflavonoids	Isoflav-2-enes
7.76_237.1129m/z	237.113	7.76252	neg	2-Methyl-1-phenyl-2-propanyl acetate	87776	Benzenoids	Benzene and substituted derivatives	Phenylpropanes
8.09_391.2130m/z	391.213	8.0894	neg	Benzenemethanol, 2-(2-hydroxypropoxy)-3-methyl-	1265	Unclassified	Unclassified	Unclassified
8.74_307.0961m/z	307.096	8.73808	pos	DMABA-d6 NHS ester	96492	Unclassified	Unclassified	Unclassified
9.00_193.0862m/z	193.086	9.00053	neg	Butylparaben	HMDB0032575	Benzenoids	Benzene and substituted derivatives	Benzoic acids and derivatives
9.10_243.1599m/z	243.16	9.10403	neg	Allyl nonanoate	HMDB0029763	Lipids and lipid-like molecules	Fatty Acyls	Fatty acid esters
9.28_225.1959m/z	225.196	9.28027	pos	Cuscohygrine	3362	Alkaloids and derivatives	Unclassified	Unclassified
9.28_265.1082m/z	265.108	9.2768	neg	1-(2-hydroxy-4-methoxyphenyl)-4-methylpent-1-en-3-one	HMDB0132935	Phenylpropanoids and polyketides	Cinnamic acids and derivatives	Hydroxycinnamic acids and derivatives
9.28_338.9888m/z	338.989	9.2768	neg	Alpha-D-Glucose 1,6-bisphosphate	HMDB0003514	Organic oxygen compounds	Organooxygen compounds	Carbohydrates and carbohydrate conjugates
9.35_301.1657m/z	301.166	9.34583	neg	N3-Metyladenine	66285	Unclassified	Unclassified	Unclassified
9.41_368.9991m/z	368.999	9.41488	neg	D-glycero-D-manno-Heptose 1,7-bisphosphate	63658	Unclassified	Unclassified	Unclassified
9.43_311.1291m/z	311.129	9.43217	neg	3-hydroxy-estra-1,3,5(10),6,8-pentaen-17-one	41816	Unclassified	Unclassified	Unclassified
9.55_286.2738m/z	286.274	9.5472	pos	10Z-Heptadecenoic acid	HMDB0060038	Lipids and lipid-like molecules	Fatty Acyls	Fatty acids and conjugates
9.57_388.2707m/z	388.271	9.5701	neg	L-Octanoylcarnitine n-butyl ester	3547	Unclassified	Unclassified	Unclassified
9.59_494.2857n	475.268	9.58748	neg	(3b,4b,11b,14b)-11-Ethoxy-3,4-epoxy-14-hydroxy-12-cyathen-15-al 14-xyloside	HMDB0034617	Lipids and lipid-like molecules	Prenol lipids	Diterpenoids
9.60_265.1082m/z	265.108	9.60483	neg	(1Z)-2-hydroxy-1-(4-methoxyphenyl)-4-methylpent-1-en-3-one	HMDB0132933	Benzenoids	Phenol ethers	Anisoles
9.66_253.1444m/z	253.144	9.65672	neg	(S,E)-Lyratol propanoate	HMDB0031869	Organic acids and derivatives	Carboxylic acids and derivatives	Carboxylic acid derivatives
9.70_418.2221m/z	418.222	9.6951	pos	Melleolide	90951	Lipids and lipid-like molecules	Prenol lipids	Sesquiterpenoids
9.71_302.2687m/z	302.269	9.70958	pos	Avocadyne	HMDB0035473	Lipids and lipid-like molecules	Fatty Acyls	Fatty alcohols
9.79_178.9906m/z	178.991	9.78937	pos	3-Fluorobenzoate	65755	Unclassified	Unclassified	Unclassified
9.86_476.1828m/z	476.183	9.86372	neg	3,5-Pyridinedicarboxylic acid, 2,6-dimethyl-4-(3-nitrophenyl)-, methyl 2-[methyl(phenylmethyl)amino]	1506	Unclassified	Unclassified	Unclassified
9.88_356.1715m/z	356.172	9.8808	neg	Uplandicine	68316	Unclassified	Unclassified	Unclassified
9.99_165.1273m/z	165.127	9.99218	pos	trans-Jasmone	HMDB0031454	Organic oxygen compounds	Organooxygen compounds	Carbonyl compounds
0.01_231.1749m/z	231.175	0.00811667	neg	Methyl farnesoate	64603	Unclassified	Unclassified	Unclassified
0.03_195.1381m/z	195.138	0.0276333	neg	Cyclohexanone	58147	Organic oxygen compounds	Organooxygen compounds	Carbonyl compounds
0.03_227.2010m/z	227.201	0.0276333	neg	2-Heptanone	HMDB0003671	Organic oxygen compounds	Organooxygen compounds	Carbonyl compounds
0.16_224.2138n	225.221	0.159183	pos	2-Pentadecenal	265104	Unclassified	Unclassified	Unclassified
0.23_140.1203n	123.117	0.22855	pos	(3Z,6Z)-3,6-Nonadien-1-ol	HMDB0030957	Lipids and lipid-like molecules	Fatty Acyls	Fatty alcohols
0.41_125.0709m/z	125.071	0.408867	pos	Nitrosobenzene	44790	Unclassified	Unclassified	Unclassified
0.47_230.9458m/z	230.946	0.4677	pos	Cyclic 2,3-bisphospho-D-glycerate	66351	Unclassified	Unclassified	Unclassified
0.53_117.0548m/z	117.055	0.527383	pos	α-ketoisovaleric acid	120	Organic acids and derivatives	Keto acids and derivatives	Short-chain keto acids and derivatives
0.53_142.0631n	143.07	0.527383	pos	Mesifurane	89789	Organoheterocyclic compounds	Dihydrofurans	Furanones
0.60_230.1880n	213.185	0.6027	pos	3-[[5-Methyl-2-(1-methylethyl)cyclohexyl]oxy]-1,2-propanediol	91289	Lipids and lipid-like molecules	Prenol lipids	Monoterpenoids
0.67_157.0471m/z	157.047	0.673017	pos	Deoxyribose	HMDB0003224	Organic oxygen compounds	Organooxygen compounds	Carbohydrates and carbohydrate conjugates
0.73_132.0656m/z	132.066	0.72935	pos	4-Hydroxyproline	HMDB0000725	Organic acids and derivatives	Carboxylic acids and derivatives	Amino acids, peptides, and analogues
0.77_186.0759m/z	186.076	0.77085	pos	Homogentisic acid	HMDB0000130	Benzenoids	Benzene and substituted derivatives	Phenylacetic acids
0.77_198.1237m/z	198.124	0.77085	pos	5-Hydroxykynurenamine	58203	Organic oxygen compounds	Organooxygen compounds	Carbonyl compounds
0.78_132.0245n	150.058	0.784717	pos	3-Methyl sulfolene	HMDB0059667	Organoheterocyclic compounds	Dihydrothiophenes	Unclassified
0.80_141.0406m/z	141.041	0.798567	pos	(S)(+)-Allantoin	63392	Unclassified	Unclassified	Unclassified
0.90_123.0554m/z	123.055	0.897917	pos	Niacinamide	HMDB0001406	Organoheterocyclic compounds	Pyridines and derivatives	Pyridinecarboxylic acids and derivatives
0.91_114.0300m/z	114.03	0.912567	pos	Azomycin	70132	Unclassified	Unclassified	Unclassified
0.94_131.0340m/z	131.034	0.941617	pos	Citraconic acid	HMDB0000634	Lipids and lipid-like molecules	Fatty Acyls	Fatty acids and conjugates
1.11_275.0098m/z	275.01	1.1085	neg	Fosfomycin	2963	Organic acids and derivatives	Organic phosphonic acids and derivatives	Organic phosphonic acids
1.25_303.0834m/z	303.083	1.24645	neg	Imidazoleacetic acid riboside	HMDB0002331	Nucleosides, nucleotides, and analogues	Imidazole ribonucleosides and ribonucleotides	Unclassified
1.28_282.0844m/z	282.084	1.28093	neg	Sepiapterin	62978	Organoheterocyclic compounds	Pteridines and derivatives	Pterins and derivatives
10.07_305.1759m/z	305.176	10.0686	neg	Falcarindiol	HMDB0033941	Lipids and lipid-like molecules	Fatty Acyls	Fatty alcohols
10.11_341.1955m/z	341.196	10.1123	pos	2,3-Dinor-6-keto-PGF1a	2560	Lipids and lipid-like molecules	Fatty Acyls	Eicosanoids
10.15_269.1745m/z	269.175	10.1466	pos	Capryloylcholine	HMDB0013225	Organic nitrogen compounds	Organonitrogen compounds	Quaternary ammonium salts
10.19_367.0011m/z	367.001	10.1899	neg	2-methyl-3-(sulfooxy)propanoic acid	HMDB0126117	Organic acids and derivatives	Organic sulfuric acids and derivatives	Sulfuric acid esters
10.24_329.1694n	657.332	10.2421	neg	Hydroxyethylpromethazine	HMDB0240229	Organoheterocyclic compounds	Benzothiazines	Phenothiazines
10.29_411.2026m/z	411.203	10.2941	neg	20-carboxy-LTB4	LMFA03020016	Lipids and lipid-like molecules	Fatty Acyls	Fatty acids and conjugates
10.33_215.1647m/z	215.165	10.3287	neg	10-Undecen-1-ol	87349	Lipids and lipid-like molecules	Fatty Acyls	Fatty alcohols
10.38_330.2998m/z	330.3	10.3812	pos	Ricinoleic Acid methyl ester	45190	Unclassified	Unclassified	Unclassified
10.41_295.1901m/z	295.19	10.4146	pos	9-Decenoylcholine	85233	Organic nitrogen compounds	Organonitrogen compounds	Quaternary ammonium salts
10.43_446.2534m/z	446.253	10.4297	pos	Austalide L	86764	Phenylpropanoids and polyketides	Flavonoids	Flavones
10.45_249.1858m/z	249.186	10.4507	neg	(+)-delta-Cadinene	LMPR0103330001	Lipids and lipid-like molecules	Prenol lipids	Sesquiterpenoids
10.46_250.1184m/z	250.118	10.4608	pos	Oxabetrinil	72639	Unclassified	Unclassified	Unclassified
10.48_288.2530m/z	288.253	10.4769	pos	3-Oxohexadecanoic acid	HMDB0010733	Lipids and lipid-like molecules	Fatty Acyls	Fatty acids and conjugates
10.49_215.1647m/z	215.165	10.4855	neg	6-Undecanone	HMDB0030943	Organic oxygen compounds	Organooxygen compounds	Carbonyl compounds
10.76_323.2213m/z	323.221	10.7606	pos	Rapanone	68305	Unclassified	Unclassified	Unclassified
10.78_444.3333m/z	444.333	10.7813	neg	O-palmitoylcarnitine	LMFA07070098	Lipids and lipid-like molecules	Fatty Acyls	Fatty esters
10.87_297.2070m/z	297.207	10.8684	neg	7Z,10Z-hexadecadienoic acid	LMFA01030807	Lipids and lipid-like molecules	Fatty Acyls	Fatty acids and conjugates
10.98_241.2271m/z	241.227	10.9817	pos	(E,E)-2,4-Decadienoic isobutylamide	HMDB0030951	Lipids and lipid-like molecules	Fatty Acyls	Fatty amides
11.15_234.1486m/z	234.149	11.1525	pos	(2Z)-2-(phenylmethylidene)hept-6-enoic acid	HMDB0133178	Phenylpropanoids and polyketides	Cinnamic acids and derivatives	Cinnamic acids
11.15_291.1952m/z	291.195	11.1525	pos	Methylgingerol	HMDB0029852	Benzenoids	Benzene and substituted derivatives	Methoxybenzenes
11.17_434.9880m/z	434.988	11.1711	neg	FOSFOSAL	44294	Unclassified	Unclassified	Unclassified
11.19_401.1922m/z	401.192	11.1879	neg	N-(3-hydroxy-pentanoyl)-homoserine lactone	LMFA08030032	Lipids and lipid-like molecules	Fatty Acyls	Fatty amides
11.35_278.2476m/z	278.248	11.3544	pos	6-[5]-ladderane-1-hexanol	75284	Lipids and lipid-like molecules	Fatty Acyls	Fatty alcohols
11.45_233.1542m/z	233.154	11.4456	neg	Valerenic acid	LMPR0103460001	Lipids and lipid-like molecules	Prenol lipids	Sesquiterpenoids
11.67_338.2454n	356.279	11.6674	pos	14,15-DiHETrE	HMDB0002265	Lipids and lipid-like molecules	Fatty Acyls	Eicosanoids
11.73_290.2606n	308.294	11.7306	pos	(3S,6E,10E)-1,6,10,14-Phytatetraen-3-ol	HMDB0035083	Lipids and lipid-like molecules	Prenol lipids	Diterpenoids
11.97_269.2583m/z	269.258	11.9737	pos	Herculin	HMDB0030275	Lipids and lipid-like molecules	Fatty Acyls	Fatty amides
12.02_324.2894m/z	324.289	12.0218	pos	8,11,14-Eicosatrienoic acid	HMDB0002925	Lipids and lipid-like molecules	Fatty Acyls	Fatty acids and conjugates
12.03_455.2392m/z	455.239	12.0338	neg	Deoxyguanidinoproclavaminic acid	64561	Unclassified	Unclassified	Unclassified
12.21_653.3402m/z	653.34	12.2071	neg	azaperone	3933	Unclassified	Unclassified	Unclassified
12.38_353.2697m/z	353.27	12.3797	neg	Eicosadienoic acid	HMDB0005060	Lipids and lipid-like molecules	Fatty Acyls	Fatty acids and conjugates
12.45_271.2279m/z	271.228	12.4491	neg	Pentadecanal	HMDB0031078	Lipids and lipid-like molecules	Fatty Acyls	Fatty aldehydes
12.76_327.2540m/z	327.254	12.7611	neg	Elaidic acid	HMDB0000573	Lipids and lipid-like molecules	Fatty Acyls	Fatty acids and conjugates
12.81_339.2151m/z	339.215	12.8131	neg	Kinetensin 1-3	HMDB0012983	Organic acids and derivatives	Carboxylic acids and derivatives	Amino acids, peptides, and analogues
12.84_374.3025m/z	374.303	12.8397	pos	N-myristoyl glutamine	LMFA08020219	Lipids and lipid-like molecules	Fatty Acyls	Fatty amides
14.25_293.1759m/z	293.176	14.2453	neg	Furanofukinin	91687	Lipids and lipid-like molecules	Prenol lipids	Sesquiterpenoids
14.26_441.3950m/z	441.395	14.2625	neg	Hexacosanoic acid	HMDB0002356	Lipids and lipid-like molecules	Fatty Acyls	Fatty acids and conjugates
3.06_207.1378m/z	207.138	3.0617	pos	Eremopetasinorone A	HMDB0029669	Organic oxygen compounds	Organooxygen compounds	Carbonyl compounds
3.08_131.1179m/z	131.118	3.07837	pos	Epsilon-caprolactam	HMDB0062769	Organoheterocyclic compounds	Lactams	Caprolactams
3.61_185.1284m/z	185.128	3.61492	pos	3-Methoxytyramine	67	Benzenoids	Phenols	Methoxyphenols
4.14_245.1139m/z	245.114	4.1425	neg	L-beta-aspartyl-L-leucine	HMDB0011166	Organic acids and derivatives	Peptidomimetics	Hybrid peptides
4.45_319.1033m/z	319.103	4.44627	neg	Dikegulac	72590	Unclassified	Unclassified	Unclassified
4.49_190.0497m/z	190.05	4.49337	pos	Kynurenic acid	HMDB0000715	Organoheterocyclic compounds	Quinolines and derivatives	Quinoline carboxylic acids
4.62_131.0610m/z	131.061	4.61842	neg	2-Acetyl-3-ethylpyrazine	HMDB0029410	Organic oxygen compounds	Organooxygen compounds	Carbonyl compounds
4.64_269.0667m/z	269.067	4.63562	neg	3-(4-hydroxy-3,5-dimethoxyphenyl)prop-2-enoic acid	HMDB0127488	Phenylpropanoids and polyketides	Cinnamic acids and derivatives	Hydroxycinnamic acids and derivatives
4.73_190.0895m/z	190.09	4.73107	pos	Prenyl-L-cysteine	66519	Organic acids and derivatives	Carboxylic acids and derivatives	Amino acids, peptides, and analogues
4.91_353.0990m/z	353.099	4.9075	neg	Indicaxanthin	67057	Organic acids and derivatives	Carboxylic acids and derivatives	Amino acids, peptides, and analogues
4.94_261.1243m/z	261.124	4.94137	neg	Nb-Acetyl-Nb-methyltryptamine	86541	Organoheterocyclic compounds	Indoles and derivatives	Indoles
4.98_270.0970m/z	270.097	4.98028	pos	Arginyl-Glycine	85624	Organic acids and derivatives	Carboxylic acids and derivatives	Amino acids, peptides, and analogues
5.04_273.0916m/z	273.092	5.04472	neg	4-Fluoro-L-threonine	70956	Unclassified	Unclassified	Unclassified
5.05_289.1180m/z	289.118	5.04845	pos	Koeniginequinone B	88192	Organoheterocyclic compounds	Indoles and derivatives	Carbazoles
5.22_201.0761m/z	201.076	5.21723	neg	5-oxo-7-octenoic acid	35850	Lipids and lipid-like molecules	Fatty Acyls	Fatty Acids and Conjugates
5.32_239.1276m/z	239.128	5.31965	pos	Benzyl b-L-arabinopyranoside	96293	Unclassified	Unclassified	Unclassified
5.32_264.0877m/z	264.088	5.32063	neg	N-Deschlorobenzoyl indomethacin	HMDB0013988	Organoheterocyclic compounds	Indoles and derivatives	Indolyl carboxylic acids and derivatives
5.32_346.0779m/z	346.078	5.32063	neg	4-Nitrophenol-alpha-D-galactopyranoside	66185	Unclassified	Unclassified	Unclassified
5.36_311.1402m/z	311.14	5.35503	neg	Borreline	67386	Unclassified	Unclassified	Unclassified
5.45_211.1439m/z	211.144	5.45497	pos	SALSOLINE	43904	Organoheterocyclic compounds	Tetrahydroisoquinolines	Unclassified
5.45_257.1492m/z	257.149	5.45497	pos	Methyldopate	43257	Phenylpropanoids and polyketides	Phenylpropanoic acids	Unclassified
5.49_229.1077m/z	229.108	5.48827	neg	(1'R)-Nepetalic acid	HMDB0036117	Lipids and lipid-like molecules	Prenol lipids	Monoterpenoids
5.54_445.0778m/z	445.078	5.54015	neg	15,16-dihydroxy-11,17,18-trimethoxy-6,8,20-trioxapentacyclo[10.8.0.0²,⁹.0³,⁷.0¹⁴,¹⁹]icosa-1(12),2(9),4,10,14,16,18-heptaen-13-one	HMDB0128899	Phenylpropanoids and polyketides	Sterigmatocystins	Unclassified
5.63_461.0730m/z	461.073	5.62647	neg	3,4,5-trihydroxy-6-[3-(3,5,7-trihydroxy-4-oxo-4H-chromen-2-yl)phenoxy]oxane-2-carboxylic acid	HMDB0125272	Phenylpropanoids and polyketides	Flavonoids	Flavonoid glycosides
5.64_226.9943m/z	226.994	5.64332	neg	3,5-Dinitrosalicylic acid	68986	Unclassified	Unclassified	Unclassified
5.71_272.0542m/z	272.054	5.71205	neg	Adefovir	68958	Organoheterocyclic compounds	Imidazopyrimidines	Purines and purine derivatives
5.71_340.0414m/z	340.041	5.71205	neg	4-Quinolinemethanol, 2,8-bis(trifluoromethyl)-	1105	Unclassified	Unclassified	Unclassified
5.73_425.1457m/z	425.146	5.72935	neg	Gibberellin A75	HMDB0036893	Lipids and lipid-like molecules	Prenol lipids	Diterpenoids
5.76_275.1039m/z	275.104	5.76397	neg	1,7-Dihydroxytacrine	2625	Unclassified	Unclassified	Unclassified
5.76_277.1181m/z	277.118	5.76083	pos	8,9,10,11-Tetrafluoro-8E,10E-dodecadien-1-ol	46119	Lipids and lipid-like molecules	Fatty Acyls	Fatty alcohols
5.78_255.0649m/z	255.065	5.77792	pos	Daidzein	HMDB0003312	Phenylpropanoids and polyketides	Isoflavonoids	Isoflav-2-enes
6.07_219.1378m/z	219.138	6.0663	pos	(R)-Pterosin B	HMDB0030759	Benzenoids	Indanes	Indanones
6.14_273.1709m/z	273.171	6.14302	neg	Menthyl lactate	HMDB0037212	Lipids and lipid-like molecules	Prenol lipids	Monoterpenoids
6.34_227.2115m/z	227.211	6.33792	pos	Labienoxime	HMDB0036031	Organic nitrogen compounds	Organonitrogen compounds	Oximes
6.37_363.2162m/z	363.216	6.37172	pos	18-Hydroxycorticosterone	LMST02030091	Lipids and lipid-like molecules	Steroids and steroid derivatives	Hydroxysteroids
6.38_222.1131m/z	222.113	6.383	neg	2,3,6,7-Tetrahydro-6,7-dimethylcyclopent[b]azepin-8(1H)-one	94222	Organoheterocyclic compounds	Azepines	Unclassified
6.66_314.2243n	315.232	6.66202	pos	Tetrahydrocannabinol	HMDB0014613	Organoheterocyclic compounds	Benzopyrans	1-benzopyrans
6.69_505.1469m/z	505.147	6.69343	neg	Thiorphan	65621	Unclassified	Unclassified	Unclassified
6.80_269.0419m/z	269.042	6.79673	neg	Orotidine	5754	Nucleosides, nucleotides, and analogues	Pyrimidine nucleosides	Unclassified
6.92_235.1327m/z	235.133	6.91687	pos	2,2,4,4-Tetramethyl-6-(1-oxobutyl)-1,3,5-cyclohexanetrione	HMDB0033197	Lipids and lipid-like molecules	Prenol lipids	Monoterpenoids
7.02_624.3395m/z	624.34	7.02087	neg	dihydro-β-ergocryptine	4043	Unclassified	Unclassified	Unclassified
7.37_365.1428m/z	365.143	7.36598	neg	2,6-Diamino-4-hydroxy-5-N-methylformamidopyrimidine	62402	Organoheterocyclic compounds	Diazines	Pyrimidines and pyrimidine derivatives
7.37_409.2234m/z	409.223	7.36598	neg	11b,21-Dihydroxy-3,20-oxo-5b-pregnan-18-al	HMDB0006754	Lipids and lipid-like molecules	Steroids and steroid derivatives	Hydroxysteroids
7.42_202.2164m/z	202.216	7.42167	pos	2-Methylundecanal	87905	Organic oxygen compounds	Organooxygen compounds	Carbonyl compounds
7.49_269.0457m/z	269.046	7.48658	neg	Hydroxyanthraquinone	65876	Unclassified	Unclassified	Unclassified
7.64_464.3017m/z	464.302	7.64197	neg	Tumonoic Acid H	65436	Unclassified	Unclassified	Unclassified
7.64_514.2846m/z	514.285	7.64197	neg	Tauroursocholic acid	57999	Lipids and lipid-like molecules	Steroids and steroid derivatives	Bile acids, alcohols and derivatives
7.69_271.1553m/z	271.155	7.69362	neg	DIHYDROJASMONIC ACID, METHYL ESTER	43916	Unclassified	Unclassified	Unclassified
7.80_843.6669m/z	843.667	7.79697	neg	Levothyroxine sodium anhydrous	66850	Unclassified	Unclassified	Unclassified
7.81_305.1719m/z	305.172	7.81388	neg	2,4-Diamino-6-hydroxylaminotoluene	71187	Unclassified	Unclassified	Unclassified
7.92_467.2653m/z	467.265	7.91753	neg	2H-Indol-2-one, 1,3-dihydro-7-hydroxy-4-[2-(propylamino)ethyl]-	2371	Unclassified	Unclassified	Unclassified
7.99_163.0752m/z	163.075	7.99495	pos	3-Methoxybenzenepropanoic acid	HMDB0011751	Phenylpropanoids and polyketides	Phenylpropanoic acids	Unclassified
8.06_269.1381m/z	269.138	8.06327	pos	N-omega-propyl-L-Arginine	44817	Unclassified	Unclassified	Unclassified
8.14_245.1392m/z	245.139	8.14115	neg	3-Hydroxy-2,8-dimethyl-1,7-dioxaspiro[5.5]undecane	LMPK09000029	Unclassified	Unclassified	Unclassified
8.19_257.1757m/z	257.176	8.19297	neg	Coniferan	HMDB0031741	Organic acids and derivatives	Carboxylic acids and derivatives	Carboxylic acid derivatives
8.21_268.1308n	251.128	8.21318	pos	Kamahine C	93546	Organic oxygen compounds	Organooxygen compounds	Ethers
8.24_631.2415m/z	631.242	8.24495	neg	Promazine N-oxide sulfoxide	2134	Unclassified	Unclassified	Unclassified
8.31_528.2639m/z	528.264	8.31422	neg	Glycine, N-[(3a,5b,7b)-3-hydroxy-24-oxo-7-(sulfooxy)cholan-24-yl]	6692	Unclassified	Unclassified	Unclassified
8.81_491.2865m/z	491.287	8.81088	neg	3-hydroxy-dodecanedioic acid	74935	Lipids and lipid-like molecules	Fatty Acyls	Fatty Acids and Conjugates
8.83_641.3549m/z	641.355	8.82813	neg	Arginyl-Phenylalanine	85631	Organic acids and derivatives	Carboxylic acids and derivatives	Amino acids, peptides, and analogues
9.07_471.2423m/z	471.242	9.06942	neg	3-Sulfodeoxycholic acid	LMST05020038	Lipids and lipid-like molecules	Sphingolipids	Ceramides
9.13_386.1726n	387.18	9.13093	pos	Gingerenone B	HMDB0035405	Phenylpropanoids and polyketides	Diarylheptanoids	Linear diarylheptanoids
9.26_597.3650m/z	597.365	9.25948	neg	Cyclopassifloic acid E	HMDB0036298	Lipids and lipid-like molecules	Steroids and steroid derivatives	Cycloartanols and derivatives
9.30_253.1796m/z	253.18	9.29685	pos	1-Hydroxyepiacorone	87286	Organic oxygen compounds	Organooxygen compounds	Carbonyl compounds
9.31_255.1588m/z	255.159	9.31332	pos	(-)-trans-C75	96552	Unclassified	Unclassified	Unclassified
9.31_387.2526m/z	387.253	9.31332	pos	12a-Hydroxy-3-oxocholadienic acid	HMDB0000385	Lipids and lipid-like molecules	Steroids and steroid derivatives	Bile acids, alcohols and derivatives
9.31_608.3446m/z	608.345	9.3113	neg	b-D-Glucopyranosiduronic acid, (3a,5b)-24-[(carboxymethyl)amino]-24-oxocholan-3-yl	6694	Unclassified	Unclassified	Unclassified
9.43_323.1864m/z	323.186	9.43217	neg	6-Paradol	68355	Benzenoids	Phenols	Methoxyphenols
9.57_267.1603m/z	267.16	9.5701	neg	5,6,7,8-Tetrahydroquinoxaline	HMDB0033154	Organoheterocyclic compounds	Diazines	Pyrazines
9.64_491.2866m/z	491.287	9.63952	neg	Dibutyl malate	87872	Organic acids and derivatives	Hydroxy acids and derivatives	Beta hydroxy acids and derivatives
9.70_120.0578n	121.065	9.6951	pos	2,3-Dihydrobenzofuran	HMDB0013815	Organoheterocyclic compounds	Coumarans	Unclassified
9.71_538.3023m/z	538.302	9.70835	neg	Zygadenine	68614	Unclassified	Unclassified	Unclassified
9.73_471.2422m/z	471.242	9.7256	neg	Chenodeoxycholic acid sulfate	LMST05020026	Lipids and lipid-like molecules	Steroids and steroid derivatives	Bile acids, alcohols and derivatives
9.86_431.1711m/z	431.171	9.86372	neg	L-1,2,3,4-Tetrahydro-beta-carboline-3-carboxylic acid	90929	Organoheterocyclic compounds	Indoles and derivatives	Pyridoindoles
9.88_295.1551m/z	295.155	9.8808	neg	1-Hydroxyacorenone	HMDB0030917	Organic oxygen compounds	Organooxygen compounds	Carbonyl compounds
9.89_463.2323m/z	463.232	9.89167	pos	11-Deacetylvaltrate 11-(3-hydroxy-3-methylbutanoate)	HMDB0033654	Lipids and lipid-like molecules	Prenol lipids	Monoterpenoids
9.91_511.3026m/z	511.303	9.91413	neg	LysoPA(i-20:0/0:0)	HMDB0114767	Lipids and lipid-like molecules	Glycerophospholipids	Glycerophosphates
9.96_286.3102m/z	286.31	9.95863	pos	Stearaldehyde	HMDB0002384	Lipids and lipid-like molecules	Fatty Acyls	Fatty aldehydes
9.98_468.9940m/z	468.994	9.98187	neg	Pamidronate	1692	Organic acids and derivatives	Organic phosphonic acids and derivatives	Bisphosphonates
0.02_188.0919m/z	188.092	0.0201	pos	3,4-Dihydroxyphenylglycol	HMDB0000318	Benzenoids	Phenols	Benzenediols
0.03_151.1480m/z	151.148	0.03405	pos	Cystophorene	HMDB0030944	Hydrocarbons	Unsaturated hydrocarbons	Olefins
0.03_207.1018m/z	207.102	0.0276333	neg	gamma-Asarone	HMDB0029872	Benzenoids	Phenol ethers	Anisoles
0.03_265.1445m/z	265.144	0.0276333	neg	2,6-di-tert-butylbenzoquinone	85272	Lipids and lipid-like molecules	Prenol lipids	Monoterpenoids
0.03_269.2121m/z	269.212	0.0276333	neg	3,7,11-Trimethyl-6E,10-dodecadien-1-ol	LMFA05000145	Lipids and lipid-like molecules	Fatty Acyls	Fatty alcohols
0.09_115.0867m/z	115.087	0.0897167	pos	D-Ornithine	HMDB0003374	Organic acids and derivatives	Carboxylic acids and derivatives	Amino acids, peptides, and analogues
0.35_107.0857m/z	107.086	0.353317	pos	m-Xylene	66604	Benzenoids	Benzene and substituted derivatives	Xylenes
0.41_117.0661m/z	117.066	0.408867	pos	N,N'-Diacetylhydrazine	HMDB0060496	Organic nitrogen compounds	Organonitrogen compounds	Hydrazines and derivatives
0.41_154.0623m/z	154.062	0.4086	neg	2-Aminomethylpyrimidine (hydrochloride)	44990	Unclassified	Unclassified	Unclassified
0.45_140.0109n	162.998	0.453333	pos	cis-4-Carboxymethylenebut-2-en-4-olide	HMDB0060459	Organoheterocyclic compounds	Dihydrofurans	Furanones
0.47_148.9770m/z	148.977	0.4677	pos	Dimethyl hydrogen phosphite	73109	Unclassified	Unclassified	Unclassified
0.51_113.0599m/z	113.06	0.5123	pos	3S-methyl-2-oxo-pentanoic acid	LMFA01020275	Lipids and lipid-like molecules	Fatty Acyls	Fatty Acids and Conjugates
0.54_103.0393m/z	103.039	0.542633	pos	(S)-3,4-Dihydroxybutyric acid	HMDB0000337	Organic acids and derivatives	Hydroxy acids and derivatives	Beta hydroxy acids and derivatives
0.67_124.0734m/z	124.073	0.673017	pos	Betaine aldehyde	278	Organic nitrogen compounds	Organonitrogen compounds	Quaternary ammonium salts
0.73_198.0847m/z	198.085	0.72935	pos	Citrulline	HMDB0000904	Organic acids and derivatives	Carboxylic acids and derivatives	Amino acids, peptides, and analogues
0.77_199.0370m/z	199.037	0.765617	neg	Diethylphosphate	HMDB0012209	Organic acids and derivatives	Organic phosphoric acids and derivatives	Phosphate esters
0.77_201.0340m/z	201.034	0.765617	neg	Thio-THIP	69652	Unclassified	Unclassified	Unclassified
0.78_259.0223m/z	259.022	0.779533	neg	Deoxyribose 5-phosphate	63109	Organic oxygen compounds	Organooxygen compounds	Carbohydrates and carbohydrate conjugates
0.84_142.0610m/z	142.061	0.840617	pos	Pyrazin-2-carboxylic acid	HMDB0059734	Organoheterocyclic compounds	Diazines	Pyrazines
0.88_132.0769m/z	132.077	0.883517	pos	N-Methylhydantoin	HMDB0003646	Organoheterocyclic compounds	Azolines	Imidazolines
0.96_142.0610m/z	142.061	0.956117	pos	Pyrimidine-4-Carboxylic Acid (sodium salt)	45027	Unclassified	Unclassified	Unclassified
0.96_153.0406m/z	153.041	0.956117	pos	Oxypurinol	866	Organoheterocyclic compounds	Imidazopyrimidines	Purines and purine derivatives
1.12_148.0967m/z	148.097	1.12073	pos	Adipate semialdehyde	HMDB0012882	Lipids and lipid-like molecules	Fatty Acyls	Fatty acids and conjugates
1.12_153.0406m/z	153.041	1.12073	pos	6,8-Dihydroxypurine	HMDB0001182	Organoheterocyclic compounds	Imidazopyrimidines	Purines and purine derivatives
10.02_661.1180m/z	661.118	10.0166	neg	Piroxicam	HMDB0014694	Organoheterocyclic compounds	Benzothiazines	Unclassified
10.06_414.2040n	432.238	10.0609	pos	4-O-Methylmelleolide	HMDB0037039	Lipids and lipid-like molecules	Prenol lipids	Sesquiterpenoids
10.07_329.1607m/z	329.161	10.0686	neg	Dihydroartemisinin	1119	Lipids and lipid-like molecules	Prenol lipids	Sesquiterpenoids
10.09_269.1759m/z	269.176	10.0859	neg	Isobornyl isobutyrate	88377	Lipids and lipid-like molecules	Prenol lipids	Monoterpenoids
10.10_191.1069m/z	191.107	10.1032	neg	2,4-Dimethylfuran	HMDB0032965	Organoheterocyclic compounds	Heteroaromatic compounds	Unclassified
10.13_222.1487m/z	222.149	10.1294	pos	alpha,alpha-Dimethylanisalacetone	87272	Benzenoids	Phenol ethers	Anisoles
10.14_427.2160m/z	427.216	10.1379	neg	Harmaline	HMDB0030310	Alkaloids and derivatives	Harmala alkaloids	Unclassified
10.16_297.1708m/z	297.171	10.1552	neg	Acorusdiol	HMDB0030919	Lipids and lipid-like molecules	Prenol lipids	Sesquiterpenoids
10.24_391.2855m/z	391.286	10.2421	neg	Methyl 2-undecynoate	HMDB0030945	Lipids and lipid-like molecules	Fatty Acyls	Fatty acid esters
10.29_416.3020m/z	416.302	10.2941	neg	Tetradecanoylcarnitine	58293	Lipids and lipid-like molecules	Fatty Acyls	Fatty acid esters
10.35_183.0804m/z	183.08	10.3471	pos	9-Hydroxyfluorene	HMDB0059803	Benzenoids	Fluorenes	Unclassified
10.36_367.0195m/z	367.019	10.3635	neg	3,4-Dihydroxy-2-butanone 4-phosphate	63860	Unclassified	Unclassified	Unclassified
10.42_493.3172m/z	493.317	10.4158	neg	Porrigenin A	HMDB0032783	Lipids and lipid-like molecules	Prenol lipids	Triterpenoids
10.44_129.1275m/z	129.127	10.4448	pos	(R)-1,3-Octanediol	86220	Lipids and lipid-like molecules	Fatty Acyls	Fatty alcohols
10.45_285.2071m/z	285.207	10.4507	neg	Butyl undecylenate	91561	Lipids and lipid-like molecules	Fatty Acyls	Fatty acid esters
10.46_284.1279m/z	284.128	10.4608	pos	Pinacidil	1941	Unclassified	Unclassified	Unclassified
10.56_357.3471m/z	357.347	10.562	pos	AM3102	45552	Unclassified	Unclassified	Unclassified
10.56_409.3422m/z	409.342	10.562	pos	Palmitoyl dopamine	43427	Unclassified	Unclassified	Unclassified
10.69_498.3204m/z	498.32	10.6949	neg	PC(O-12:0/O-2:0)	40190	Unclassified	Unclassified	Unclassified
10.84_263.2004m/z	263.2	10.8433	pos	alpha-Santalyl acetate	92176	Organic oxygen compounds	Organooxygen compounds	Carbohydrates and carbohydrate conjugates
10.85_491.0331m/z	491.033	10.8512	neg	Vanillin 4-sulfate	96141	Organic acids and derivatives	Organic sulfuric acids and derivatives	Arylsulfates
10.97_544.2661m/z	544.266	10.9699	neg	PE(20:5(5Z,8Z,11Z,14Z,17Z)/0:0)	LMGP02050027	Lipids and lipid-like molecules	Glycerophospholipids	Glycerophosphoethanolamines
10.98_282.1464n	265.143	10.9817	pos	Cynaratriol	90349	Lipids and lipid-like molecules	Prenol lipids	Terpene lactones
11.14_258.2426m/z	258.243	11.1369	pos	Rhodinyl isovalerate	92157	Lipids and lipid-like molecules	Fatty Acyls	Fatty alcohol esters
11.18_271.2055m/z	271.205	11.1837	pos	5alpha-androstane-3,17-dione	LMST02020085	Lipids and lipid-like molecules	Steroids and steroid derivatives	Androstane steroids
11.19_333.2048m/z	333.205	11.1879	neg	2-Dimethylamino-5,6-dimethylpyrimidin-4-ol	68685	Unclassified	Unclassified	Unclassified
11.34_310.1542m/z	310.154	11.3387	pos	N1-(2-Methoxy-4-methylbenzyl)-n2-(2-(pyridin-2-yl) ethyl)oxalamide	HMDB0032383	Organic acids and derivatives	Carboxylic acids and derivatives	Amino acids, peptides, and analogues
11.36_583.3369m/z	583.337	11.3591	neg	Thioperamide	45306	Unclassified	Unclassified	Unclassified
11.51_634.3341m/z	634.334	11.5135	neg	OHHdiA-PE	LMGP20020043	Lipids and lipid-like molecules	Glycerophospholipids	Oxidized glycerophospholipids
11.70_464.3152m/z	464.315	11.704	neg	PC(P-15:0/0:0)	LMGP01070003	Lipids and lipid-like molecules	Glycerophospholipids	Glycerophosphocholines
11.76_265.1809m/z	265.181	11.7566	neg	Nootkatol	HMDB0013688	Lipids and lipid-like molecules	Prenol lipids	Sesquiterpenoids
11.78_767.5457n	768.553	11.7796	pos	PC(20:4(5Z,8Z,11Z,14Z)/15:0)	HMDB0008428	Lipids and lipid-like molecules	Glycerophospholipids	Glycerophosphocholines
12.03_191.1069m/z	191.107	12.0338	neg	Cyclohex-2-enone	65765	Unclassified	Unclassified	Unclassified
12.23_281.2107m/z	281.211	12.2316	pos	Fauronyl acetate	HMDB0036422	Lipids and lipid-like molecules	Prenol lipids	Sesquiterpenoids
12.33_351.2540m/z	351.254	12.3277	neg	Benzylpiperazine	85052	Unclassified	Unclassified	Unclassified
12.40_594.3781m/z	594.378	12.3971	neg	PC(18:1(9Z)e/2:0)	HMDB0011148	Lipids and lipid-like molecules	Glycerophospholipids	Glycerophosphocholines
12.56_376.3182m/z	376.318	12.5605	pos	Trans-petroselinic acid ethanolamide	LMFA08040062	Lipids and lipid-like molecules	Fatty Acyls	Fatty amides
12.62_479.3365m/z	479.336	12.6228	neg	7-oxo-11Z-Tetradecenoic acid	45869	Lipids and lipid-like molecules	Fatty Acyls	Fatty Acids and Conjugates
12.71_538.3865m/z	538.387	12.7076	pos	LysoPA(24:1(15Z)/0:0)	HMDB0114757	Lipids and lipid-like molecules	Glycerophospholipids	Glycerophosphates
12.87_262.2295n	263.237	12.8727	pos	6,10,14-Trimethyl-5,9,13-pentadecatrien-2-one	HMDB0034495	Lipids and lipid-like molecules	Prenol lipids	Diterpenoids
13.82_385.3189n	408.308	13.8185	pos	Pentadecanoylcarnitine	HMDB0062517	Lipids and lipid-like molecules	Fatty Acyls	Fatty acid esters
14.07_293.1758m/z	293.176	14.0737	neg	Octyl phenylacetate	LMFA07010982	Lipids and lipid-like molecules	Fatty Acyls	Fatty alcohol esters
14.26_439.3791m/z	439.379	14.2625	neg	Ximenic acid	34773	Lipids and lipid-like molecules	Fatty Acyls	Fatty acids and conjugates
14.45_591.4633m/z	591.463	14.4466	neg	12,13-epoxy-9-octadecenoic acid	35862	Lipids and lipid-like molecules	Fatty Acyls	Fatty acids and conjugates
15.16_615.4605m/z	615.461	15.1611	neg	Obtusilactone A	87317	Organoheterocyclic compounds	Tetrahydrofurans	Unclassified
4.51_317.1493m/z	317.149	4.51033	pos	N-[(diphenylmethoxy)acetyl]-Glycine	2320	Unclassified	Unclassified	Unclassified
4.53_338.0882m/z	338.088	4.5323	neg	6-Hydroxy-5-methoxyindole glucuronide	HMDB0010362	Organic oxygen compounds	Organooxygen compounds	Carbohydrates and carbohydrate conjugates
4.60_295.1298m/z	295.13	4.60123	neg	Caffeoylputrescine	3380	Benzenoids	Phenols	Benzenediols
4.62_153.0182m/z	153.018	4.61842	neg	2,4-Dihydroxybenzoic acid	HMDB0029666	Benzenoids	Benzene and substituted derivatives	Benzoic acids and derivatives
4.62_241.0326m/z	241.033	4.61842	neg	L-Cysteine	HMDB0000574	Organic acids and derivatives	Carboxylic acids and derivatives	Amino acids, peptides, and analogues
4.69_223.0454m/z	223.045	4.68715	neg	D-Arabino-hexos-2-ulose	HMDB0029932	Organic oxygen compounds	Organooxygen compounds	Carbohydrates and carbohydrate conjugates
4.92_241.0326m/z	241.033	4.92428	neg	D-Cysteine	6925	Organic acids and derivatives	Carboxylic acids and derivatives	Amino acids, peptides, and analogues
4.92_259.0135m/z	259.014	4.92428	neg	(E)-C-HDMAPP	64798	Unclassified	Unclassified	Unclassified
4.98_242.1265n	243.134	4.98028	pos	Hydroxypentobarbital	495	Unclassified	Unclassified	Unclassified
5.17_289.1180m/z	289.118	5.16757	pos	4-hydroxy ketorolac	HMDB0060647	Organic oxygen compounds	Organooxygen compounds	Carbonyl compounds
5.20_243.1226m/z	243.123	5.20162	pos	Glycerol tripropanoate	HMDB0032857	Lipids and lipid-like molecules	Glycerolipids	Triradylcglycerols
5.32_350.0883m/z	350.088	5.32063	neg	Ascorbigen	86542	Organoheterocyclic compounds	Furofurans	Isosorbides
5.34_301.1181m/z	301.118	5.33672	pos	Avenanthramide 1p	86153	Phenylpropanoids and polyketides	Cinnamic acids and derivatives	Hydroxycinnamic acids and derivatives
5.39_165.0758m/z	165.076	5.38727	pos	Mannitol	HMDB0000765	Organic oxygen compounds	Organooxygen compounds	Carbohydrates and carbohydrate conjugates
5.51_178.0258n	223.024	5.50552	neg	Aesculetin	HMDB0030819	Phenylpropanoids and polyketides	Coumarins and derivatives	Hydroxycoumarins
5.56_208.0967m/z	208.097	5.55655	pos	Methyl (Z,Z)-10-hydroxy-2,8-decadiene-4,6-diynoate	HMDB0039359	Lipids and lipid-like molecules	Fatty Acyls	Fatty alcohols
5.64_267.0875m/z	267.087	5.64332	neg	Monobutylphthalate	HMDB0013247	Benzenoids	Benzene and substituted derivatives	Benzoic acids and derivatives
5.71_473.1302m/z	473.13	5.71205	neg	6-[2-(carboxymethyl)-3,5-dihydroxy-4-(3-methylbut-2-en-1-yl)phenoxy]-3,4,5-trihydroxyoxane-2-carboxylic acid	HMDB0125492	Organic oxygen compounds	Organooxygen compounds	Carbohydrates and carbohydrate conjugates
5.99_215.0919m/z	215.092	5.98858	neg	Furfural diethyl acetal	69937	Unclassified	Unclassified	Unclassified
6.02_282.9919m/z	282.992	6.02303	neg	Ethacrynic acid	HMDB0015039	Benzenoids	Benzene and substituted derivatives	Phenoxyacetic acid derivatives
6.06_256.1553m/z	256.155	6.05725	neg	N-Butylscopolamine metabolite	2399	Unclassified	Unclassified	Unclassified
6.11_269.1032m/z	269.103	6.10882	neg	Vanillin 1,2-butylene glycol acetal	HMDB0032552	Benzenoids	Phenols	Methoxyphenols
6.21_427.1610m/z	427.161	6.21105	neg	7alpha,8alpha-Dihydroxycalonectrin	HMDB0038916	Lipids and lipid-like molecules	Prenol lipids	Sesquiterpenoids
6.22_175.1481m/z	175.148	6.21968	pos	2,6-Diisopropyl-3-methylphenol	86525	Lipids and lipid-like molecules	Prenol lipids	Monoterpenoids
6.24_637.2176m/z	637.218	6.23673	pos	GlcNAcβ1-3Galβ1-4Glcβ-Sp	3620	Unclassified	Unclassified	Unclassified
6.28_499.1449m/z	499.145	6.28008	neg	3-Quinolinecarboxylic acid, 7-amino-1-ethyl-6-fluoro-1,4-dihydro-4-oxo-	1605	Unclassified	Unclassified	Unclassified
6.37_271.0599m/z	271.06	6.37172	pos	Norizalpinin	HMDB0029521	Phenylpropanoids and polyketides	Flavonoids	Flavones
6.38_375.1198m/z	375.12	6.383	neg	Miraxanthin-III	67062	Unclassified	Unclassified	Unclassified
6.43_439.1612m/z	439.161	6.43477	neg	5-Hydroxy-L-tryptophan	HMDB0000472	Organoheterocyclic compounds	Indoles and derivatives	Tryptamines and derivatives
6.52_253.0505m/z	253.051	6.52102	neg	ANTHRAQUINONE	43813	Unclassified	Unclassified	Unclassified
6.69_267.1239m/z	267.124	6.69343	neg	Annuionone B	HMDB0032121	Organoheterocyclic compounds	Oxepanes	Unclassified
6.69_301.0117m/z	301.012	6.69343	neg	1,2-Benzisothiazol-3(2H)-one	89917	Organoheterocyclic compounds	Benzothiazoles	Unclassified
6.75_210.0759m/z	210.076	6.74658	pos	6,7-dihydroxy-4-methyl-2H-chromen-2-one	HMDB0136755	Phenylpropanoids and polyketides	Coumarins and derivatives	Hydroxycoumarins
6.93_331.1301m/z	331.13	6.9346	neg	Cromakalim	69235	Unclassified	Unclassified	Unclassified
7.06_329.1759m/z	329.176	7.05543	neg	Linalyl cinnamate	86973	Phenylpropanoids and polyketides	Cinnamic acids and derivatives	Cinnamic acid esters
7.11_367.0035m/z	367.003	7.10742	neg	6-thiouric acid	HMDB0060601	Organoheterocyclic compounds	Imidazopyrimidines	Purines and purine derivatives
7.16_411.2391m/z	411.239	7.15918	neg	3b-Allotetrahydrocortisol	HMDB0000314	Lipids and lipid-like molecules	Steroids and steroid derivatives	Hydroxysteroids
7.35_212.1644m/z	212.164	7.35377	pos	(±)-Myrtenyl acetate	HMDB0035126	Lipids and lipid-like molecules	Prenol lipids	Monoterpenoids
7.47_518.1059n	519.113	7.47267	pos	Genistein 7-O-glucoside-6''-malonate	47685	Phenylpropanoids and polyketides	Isoflavonoids	Isoflavonoid O-glycosides
7.49_253.1345m/z	253.135	7.48658	neg	Elymoclavine	66346	Unclassified	Unclassified	Unclassified
7.49_265.0705m/z	265.07	7.48973	pos	Carnosine	HMDB0000033	Organic acids and derivatives	Peptidomimetics	Hybrid peptides
7.76_252.0732m/z	252.073	7.76252	neg	Dihydrolipoamide	5920	Lipids and lipid-like molecules	Fatty Acyls	Fatty amides
7.87_695.2342m/z	695.234	7.86583	neg	1-(2,4,6-trihydroxyphenyl)-3-(3,4,5-trimethoxyphenyl)propan-1-one	HMDB0124870	Phenylpropanoids and polyketides	Linear 1,3-diarylpropanoids	Chalcones and dihydrochalcones
7.92_495.2240m/z	495.224	7.91753	neg	6-Hydroxymelatonin	7013	Organoheterocyclic compounds	Indoles and derivatives	Hydroxyindoles
7.99_184.1695m/z	184.17	7.99495	pos	Limonene aldehyde	HMDB0030252	Lipids and lipid-like molecules	Prenol lipids	Monoterpenoids
7.99_239.1286m/z	239.129	7.98645	neg	4-Hydroxypropofol	HMDB0014018	Benzenoids	Benzene and substituted derivatives	Cumenes
7.99_241.1443m/z	241.144	7.98645	neg	cis-3-Hexenyl trans-4-hexenoate	HMDB0031692	Lipids and lipid-like molecules	Fatty Acyls	Fatty acid esters
8.05_257.1745m/z	257.174	8.04623	pos	3-Hydroxytetradecanedioic acid	HMDB0000394	Lipids and lipid-like molecules	Fatty Acyls	Fatty acids and conjugates
8.11_260.2582m/z	260.258	8.11447	pos	Pentadecylic acid	4205	Lipids and lipid-like molecules	Fatty Acyls	Fatty acids and conjugates
8.12_474.2863m/z	474.286	8.12383	neg	Progeldanamycin	71105	Unclassified	Unclassified	Unclassified
8.14_233.0816m/z	233.082	8.14115	neg	Trigoforin	HMDB0029495	Phenylpropanoids and polyketides	Coumarins and derivatives	Unclassified
8.16_412.2842m/z	412.284	8.1643	pos	Stanolone benzoate	69919	Unclassified	Unclassified	Unclassified
8.18_301.2021m/z	301.202	8.17567	neg	4-keto pentadecanoic acid	35741	Lipids and lipid-like molecules	Fatty Acyls	Fatty Acids and Conjugates
8.19_449.9869m/z	449.987	8.19297	neg	Zalcitabine triphosphate	3065	Unclassified	Unclassified	Unclassified
8.28_454.2925m/z	454.293	8.28122	pos	LysoPA(0:0/18:1(9Z))	HMDB0007851	Lipids and lipid-like molecules	Glycerophospholipids	Glycerophosphates
8.33_527.2976m/z	527.298	8.33135	neg	1,7-Diphenyl-4-hepten-3-one	87991	Phenylpropanoids and polyketides	Diarylheptanoids	Linear diarylheptanoids
8.64_281.1395m/z	281.14	8.63822	neg	4-Heptyloxybenzoic acid	69931	Unclassified	Unclassified	Unclassified
8.69_253.1056m/z	253.106	8.68997	neg	Decarbamoylneosaxitoxin	89460	Phenylpropanoids and polyketides	Saxitoxins, gonyautoxins, and derivatives	Unclassified
8.69_430.3160m/z	430.316	8.68732	pos	3-methoxy Limaprost	45111	Unclassified	Unclassified	Unclassified
8.71_285.2069m/z	285.207	8.70728	neg	Isobutyl 10-undecenoate	88382	Lipids and lipid-like molecules	Fatty Acyls	Fatty acid esters
8.77_280.2633m/z	280.263	8.77172	pos	Farnesyl acetone	265036	Unclassified	Unclassified	Unclassified
8.86_310.9946m/z	310.995	8.8626	neg	PQQ	63125	Organoheterocyclic compounds	Quinolines and derivatives	Pyrroloquinolines
8.86_417.1824m/z	417.182	8.8626	neg	Proflavine	HMDB0015255	Organoheterocyclic compounds	Quinolines and derivatives	Benzoquinolines
8.90_229.1797m/z	229.18	8.90282	pos	Menthone 1,3-glyceryl ketal	HMDB0040004	Lipids and lipid-like molecules	Prenol lipids	Monoterpenoids
8.97_466.2576m/z	466.258	8.96602	neg	N-acetylsphingosine 1-phosphate	53980	Unclassified	Unclassified	Unclassified
8.98_273.1458m/z	273.146	8.9833	neg	Leucylproline	HMDB0011175	Organic acids and derivatives	Carboxylic acids and derivatives	Amino acids, peptides, and analogues
9.12_605.3337m/z	605.334	9.12132	neg	(23S)-23,25-dihydroxy-24-oxovitamin D3 23-(beta-glucuronide)	LMST05010020	Lipids and lipid-like molecules	Steroids and steroid derivatives	Vitamin D and derivatives
9.13_343.2949m/z	343.295	9.13093	pos	N-pentadecanoyl-L-Homoserine lactone	64795	Unclassified	Unclassified	Unclassified
9.16_315.1814m/z	315.181	9.1559	neg	cis-4-Hydroxycyclohexylacetic acid	HMDB0000451	Organic oxygen compounds	Organooxygen compounds	Alcohols and polyols
9.23_244.1672n	245.175	9.23032	pos	(±)-1,4-Nonanediol diacetate	HMDB0037184	Lipids and lipid-like molecules	Fatty Acyls	Fatty alcohol esters
9.26_307.1300m/z	307.13	9.25948	neg	Methohexital	HMDB0014617	Organoheterocyclic compounds	Diazines	Pyrimidines and pyrimidine derivatives
9.40_269.1759m/z	269.176	9.3976	neg	alpha-Terpineol butanoate	88149	Lipids and lipid-like molecules	Prenol lipids	Monoterpenoids
9.48_603.2231m/z	603.223	9.48387	neg	(R)-3',7-Dihydroxy-2',4'-dimethoxyisoflavan	HMDB0030717	Phenylpropanoids and polyketides	Isoflavonoids	O-methylated isoflavonoids
9.52_663.3601m/z	663.36	9.51847	neg	Unshuoside A	86491	Lipids and lipid-like molecules	Prenol lipids	Terpene glycosides
9.53_388.3054m/z	388.305	9.53048	pos	3-hydroxytetradecanoyl carnitine	HMDB0061640	Lipids and lipid-like molecules	Fatty Acyls	Fatty acid esters
9.64_309.1708m/z	309.171	9.63952	neg	5-Hydroxy-1-(4-hydroxyphenyl)-3-decanone	64192	Unclassified	Unclassified	Unclassified
9.67_325.2019m/z	325.202	9.67397	neg	Dihydropanaxacol	88614	Lipids and lipid-like molecules	Fatty Acyls	Fatty alcohols
9.68_368.2792m/z	368.279	9.68035	pos	Tetrahydrocorticosterone	HMDB0000268	Lipids and lipid-like molecules	Steroids and steroid derivatives	Hydroxysteroids
9.71_669.2597m/z	669.26	9.70835	neg	N4-(b-N-Acetyl-D-glucosaminyl)-L-asparagine	6292	Organic oxygen compounds	Organooxygen compounds	Carbohydrates and carbohydrate conjugates
9.77_223.0963m/z	223.096	9.77263	pos	5'-(3'-Methoxy-4'-hydroxyphenyl)-gamma-valerolactone	HMDB0029226	Benzenoids	Phenols	Methoxyphenols
9.81_229.0089m/z	229.009	9.81208	neg	Endothal-disodium	72500	Unclassified	Unclassified	Unclassified
9.88_236.1050m/z	236.105	9.8808	neg	HC Blue No.1	72968	Unclassified	Unclassified	Unclassified
9.96_540.3658m/z	540.366	9.95863	pos	PA(10:0/13:0)	HMDB0114773	Lipids and lipid-like molecules	Glycerophospholipids	Glycerophosphates
9.98_397.2054m/z	397.205	9.98187	neg	Sunitinib	HMDB0015397	Organoheterocyclic compounds	Indoles and derivatives	Indolines
9.99_343.2631m/z	343.263	9.99218	pos	Cannabidiol dimethyl ether	44843	Unclassified	Unclassified	Unclassified
0.01_140.0830m/z	140.083	0.00811667	neg	DL-Histidinol	63491	Unclassified	Unclassified	Unclassified
0.01_270.0779m/z	270.078	0.00811667	neg	Aziprotryne	72841	Unclassified	Unclassified	Unclassified
0.03_211.1696m/z	211.17	0.0276333	neg	n1,n8-diacetylspermidine	96188	Organic acids and derivatives	Carboxylic acids and derivatives	Carboxylic acid derivatives
0.03_291.1601m/z	291.16	0.0276333	neg	1H-Indole-3-methanamine	HMDB0029740	Organoheterocyclic compounds	Indoles and derivatives	Indoles
0.06_128.1070m/z	128.107	0.0619167	pos	2,3,5-Trimethylfuran	86445	Organoheterocyclic compounds	Heteroaromatic compounds	Unclassified
0.08_156.0416m/z	156.042	0.0795	neg	Guanidinosuccinic acid	HMDB0003157	Organic acids and derivatives	Carboxylic acids and derivatives	Amino acids, peptides, and analogues
0.13_152.0696n	153.077	0.131383	pos	D-Xylitol	HMDB0002917	Organic oxygen compounds	Organooxygen compounds	Carbohydrates and carbohydrate conjugates
0.20_113.0711m/z	113.071	0.200817	pos	2-Hydroxypyridine	65779	Organoheterocyclic compounds	Pyridines and derivatives	Hydropyridines
0.20_251.1652m/z	251.165	0.200867	neg	delta-Methylionone	HMDB0031737	Lipids and lipid-like molecules	Prenol lipids	Sesquiterpenoids
0.37_199.1694m/z	199.169	0.374	neg	Caproaldehyde	36627	Organic oxygen compounds	Organooxygen compounds	Carbonyl compounds
0.51_196.1462n	197.153	0.5123	pos	alpha-Terpineol acetate	HMDB0032051	Lipids and lipid-like molecules	Prenol lipids	Monoterpenoids
0.53_116.1072m/z	116.107	0.527383	pos	Trimethylaminoacetone	62917	Organic oxygen compounds	Organooxygen compounds	Carbonyl compounds
0.63_163.1078m/z	163.108	0.631067	pos	Allysine	HMDB0001263	Organic acids and derivatives	Carboxylic acids and derivatives	Amino acids, peptides, and analogues
0.67_185.0420m/z	185.042	0.673017	pos	(R)-2-ethylmalic acid	LMFA01050454	Lipids and lipid-like molecules	Fatty Acyls	Fatty acids and conjugates
0.71_172.9403m/z	172.94	0.705867	neg	Calcium oxalate	71722	Unclassified	Unclassified	Unclassified
0.72_106.0865m/z	106.087	0.715417	pos	Butyric acid	107	Lipids and lipid-like molecules	Fatty Acyls	Fatty acids and conjugates
0.72_188.1392m/z	188.139	0.715417	pos	Methyl-L-NIO	45238	Unclassified	Unclassified	Unclassified
0.73_158.0690n	176.103	0.72935	pos	1-(Hydroxymethyl)-5,5-dimethyl-2,4-imidazolidinedione	HMDB0031670	Organoheterocyclic compounds	Azolidines	Imidazolidines
0.74_246.1445m/z	246.145	0.7432	pos	Asparaginyl-Isoleucine	HMDB0028734	Organic acids and derivatives	Carboxylic acids and derivatives	Amino acids, peptides, and analogues
0.77_175.1076m/z	175.108	0.77085	pos	3-Methylcrotonylglycine	HMDB0000459	Organic acids and derivatives	Carboxylic acids and derivatives	Amino acids, peptides, and analogues
0.77_347.2172m/z	347.217	0.77085	pos	Europine	68230	Unclassified	Unclassified	Unclassified
0.78_139.0501m/z	139.05	0.784717	pos	Urocanic acid	HMDB0000301	Organoheterocyclic compounds	Azoles	Imidazoles
0.78_166.0993n	189.087	0.784717	pos	2-Methoxy-4-propylphenol	88216	Benzenoids	Phenols	Methoxyphenols
0.78_185.0304m/z	185.03	0.784717	pos	5-Hydroxyisourate	HMDB0030097	Organoheterocyclic compounds	Imidazopyrimidines	Purines and purine derivatives
0.79_351.0567m/z	351.057	0.793467	neg	Ascorbic acid	HMDB0000044	Organoheterocyclic compounds	Dihydrofurans	Furanones
0.81_159.1127m/z	159.113	0.812417	pos	Hypoglycin	66886	Organic acids and derivatives	Carboxylic acids and derivatives	Amino acids, peptides, and analogues
0.84_223.1326m/z	223.133	0.840617	pos	1-Hydroxyibuprofen	HMDB0060565	Phenylpropanoids and polyketides	Phenylpropanoic acids	Unclassified
0.84_241.0116m/z	241.012	0.837633	neg	Galactose 1-phosphate	HMDB0000645	Organic oxygen compounds	Organooxygen compounds	Carbohydrates and carbohydrate conjugates
0.85_145.0859m/z	145.086	0.854817	pos	Methyl (R)-3-methyl-2-oxopentanoate	HMDB0037114	Lipids and lipid-like molecules	Fatty Acyls	Fatty acid esters
0.99_203.0134m/z	203.013	0.989167	neg	aluminum acetate	4000	Unclassified	Unclassified	Unclassified
1.06_147.0651m/z	147.065	1.05922	pos	L-Fucose	HMDB0000174	Organic oxygen compounds	Organooxygen compounds	Carbohydrates and carbohydrate conjugates
1.11_177.0184m/z	177.018	1.1085	neg	Daphnetin	HMDB0130547	Phenylpropanoids and polyketides	Coumarins and derivatives	Hydroxycoumarins
1.19_434.9508m/z	434.951	1.19463	neg	Phosphoribosyl pyrophosphate	HMDB0000280	Organic oxygen compounds	Organooxygen compounds	Carbohydrates and carbohydrate conjugates
1.38_335.9899m/z	335.99	1.38425	neg	2-Amino-7,8-dihydro-4-hydroxy-6-(diphosphooxymethyl)pteridine	63907	Unclassified	Unclassified	Unclassified
1.70_131.1067m/z	131.107	1.69877	pos	Butyl propionate	86689	Organic acids and derivatives	Carboxylic acids and derivatives	Carboxylic acid derivatives
1.99_245.1140m/z	245.114	1.9869	neg	gamma-Glutamylvaline	HMDB0011172	Organic acids and derivatives	Carboxylic acids and derivatives	Amino acids, peptides, and analogues
10.02_445.2961m/z	445.296	10.0166	neg	17beta-Hydroxy-5alpha-androstan-3-one cyclohexanecarboxylate	70759	Unclassified	Unclassified	Unclassified
10.29_456.0486m/z	456.049	10.2941	neg	Carboxycelecoxib	HMDB0060571	Organoheterocyclic compounds	Azoles	Pyrazoles
10.38_281.2716n	299.305	10.3812	pos	Oleamide	4115	Lipids and lipid-like molecules	Fatty Acyls	Fatty amides
10.38_482.2890m/z	482.289	10.381	neg	PS(O-16:0/0:0)	LMGP03060003	Lipids and lipid-like molecules	Glycerophospholipids	Glycerophosphoserines
10.41_151.1480m/z	151.148	10.4146	pos	(+/-)-trans- and cis-4,8-Dimethyl-3,7-nonadien-2-ol	88287	Lipids and lipid-like molecules	Prenol lipids	Monoterpenoids
10.44_337.2349m/z	337.235	10.4448	pos	Octadecanedioic acid	HMDB0000782	Lipids and lipid-like molecules	Fatty Acyls	Fatty acids and conjugates
10.52_455.2475m/z	455.248	10.5202	neg	Sulfolithocholic acid	HMDB0000907	Lipids and lipid-like molecules	Steroids and steroid derivatives	Bile acids, alcohols and derivatives
10.57_299.0826m/z	299.083	10.5724	neg	Isopentyl pyrophosphate	373	Unclassified	Unclassified	Unclassified
10.73_258.2789m/z	258.279	10.7278	pos	Palmitaldehyde	LMFA06000088	Lipids and lipid-like molecules	Fatty Acyls	Fatty aldehydes
10.78_450.3575m/z	450.357	10.7773	pos	3β,7α-Dihydroxy-5-cholestenoate	63322	Lipids and lipid-like molecules	Steroids and steroid derivatives	Bile acids, alcohols and derivatives
10.83_287.2214m/z	287.221	10.8268	pos	16-Hydroxy-10-oxohexadecanoic acid	HMDB0041287	Lipids and lipid-like molecules	Fatty Acyls	Fatty acids and conjugates
10.89_504.3100m/z	504.31	10.8855	neg	LysoPE(0:0/20:2(11Z,14Z))	HMDB0011483	Lipids and lipid-like molecules	Glycerophospholipids	Glycerophosphoethanolamines
10.90_470.3487m/z	470.349	10.9023	neg	Vaccenyl carnitine	58401	Unclassified	Unclassified	Unclassified
10.97_430.9946m/z	430.995	10.9699	neg	Salithion	72740	Unclassified	Unclassified	Unclassified
11.17_462.2976m/z	462.298	11.1679	pos	sn-3-O-(geranylgeranyl)glycerol 1-phosphate	LMGP10060002	Lipids and lipid-like molecules	Glycerophospholipids	Glycerophosphates
11.19_550.3517m/z	550.352	11.1879	neg	PC(O-18:2(9Z,12Z)/0:0)[U]	40378	Unclassified	Unclassified	Unclassified
11.24_453.3222m/z	453.322	11.24	neg	27-Norcholestanehexol	LMST04020029	Lipids and lipid-like molecules	Steroids and steroid derivatives	Bile acids, alcohols and derivatives
11.43_481.3537m/z	481.354	11.4282	neg	27-Deoxy-5b-cyprinol	HMDB0001231	Lipids and lipid-like molecules	Steroids and steroid derivatives	Bile acids, alcohols and derivatives
11.57_303.2316m/z	303.232	11.5701	pos	EPA	LMFA01030759	Lipids and lipid-like molecules	Fatty Acyls	Fatty acids and conjugates
11.81_409.2960m/z	409.296	11.8087	neg	2-AG ether	64848	Lipids and lipid-like molecules	Endocannabinoids	Unclassified
11.89_190.0497m/z	190.05	11.8935	pos	4-(2-Aminophenyl)-2,4-dioxobutanoic acid	5916	Organic oxygen compounds	Organooxygen compounds	Carbonyl compounds
11.90_293.1760m/z	293.176	11.8956	neg	2-Phenylethyl octanoate	92542	Lipids and lipid-like molecules	Fatty Acyls	Fatty acid esters
11.95_450.2991m/z	450.299	11.9476	neg	PC(O-14:1(1E)/0:0)	LMGP01070001	Lipids and lipid-like molecules	Glycerophospholipids	Glycerophosphocholines
12.07_334.3101m/z	334.31	12.0708	pos	2,4,12-Octadecatrienoic acid isobutylamide	88135	Lipids and lipid-like molecules	Fatty Acyls	Fatty amides
12.19_636.3497m/z	636.35	12.1898	neg	Allodesmosine	95178	Organic acids and derivatives	Carboxylic acids and derivatives	Pentacarboxylic acids and derivatives
12.28_257.2121m/z	257.212	12.2756	neg	2-Tetradecanone	87291	Organic oxygen compounds	Organooxygen compounds	Carbonyl compounds
12.38_377.2698m/z	377.27	12.3797	neg	Adrenic acid	HMDB0002226	Lipids and lipid-like molecules	Fatty Acyls	Fatty acids and conjugates
12.45_483.3693m/z	483.369	12.4491	neg	14-hydroxy-12-tetradecenoic acid	LMFA01050178	Lipids and lipid-like molecules	Fatty Acyls	Fatty Acids and Conjugates
12.76_392.2924n	393.3	12.7581	pos	3b,7a-Dihydroxy-5b-cholanoic acid	5350	Lipids and lipid-like molecules	Steroids and steroid derivatives	Bile acids, alcohols and derivatives
13.47_511.4004m/z	511.4	13.4698	neg	2-oxo-pentadecanoic acid	LMFA01060102	Lipids and lipid-like molecules	Fatty Acyls	Fatty Acids and Conjugates
13.99_245.1744m/z	245.174	13.9929	pos	2-methyl-dodecanedioic acid	74902	Lipids and lipid-like molecules	Fatty Acyls	Fatty Acids and Conjugates
14.34_192.1746m/z	192.175	14.3447	pos	5,7alpha-Dihydro-1,4,4,7a-tetramethyl-4H-indene	91720	Hydrocarbons	Unsaturated hydrocarbons	Branched unsaturated hydrocarbons
15.48_583.2563m/z	583.256	15.4751	neg	15,16-Dihydrobiliverdin	63934	Unclassified	Unclassified	Unclassified
15.57_336.3257m/z	336.326	15.566	pos	N-isobutyl-2E,4Z-octadecadienoyl amine	LMFA08020207	Lipids and lipid-like molecules	Fatty Acyls	Fatty amides
2.37_125.0710m/z	125.071	2.37183	pos	Methylimidazole acetaldehyde	HMDB0004181	Organoheterocyclic compounds	Azoles	Imidazoles
2.88_185.1284m/z	185.128	2.87958	pos	1-(3-Pyridinyl)-1,4-butanediol	73244	Organoheterocyclic compounds	Pyridines and derivatives	Unclassified
2.93_184.0604m/z	184.06	2.92925	pos	Demethylphosphinothricin	63600	Unclassified	Unclassified	Unclassified
3.57_245.1140m/z	245.114	3.5733	neg	Aspartyl-Isoleucine	85670	Organic acids and derivatives	Carboxylic acids and derivatives	Amino acids, peptides, and analogues
4.09_221.0926m/z	221.093	4.09092	neg	Glycyl-Phenylalanine	HMDB0028848	Organic acids and derivatives	Carboxylic acids and derivatives	Amino acids, peptides, and analogues
4.11_324.0724m/z	324.072	4.10812	neg	N-[4'-hydroxy-(E)-cinnamoyl]-L-aspartic acid	HMDB0029234	Organic acids and derivatives	Carboxylic acids and derivatives	Amino acids, peptides, and analogues
4.12_144.0807m/z	144.081	4.11997	pos	1-Naphthylamine	70324	Unclassified	Unclassified	Unclassified
4.16_491.1251m/z	491.125	4.15962	neg	Floxuridine	HMDB0014467	Nucleosides, nucleotides, and analogues	Pyrimidine nucleosides	Pyrimidine 2'-deoxyribonucleosides
4.32_163.0600m/z	163.06	4.32303	pos	myo-Inositol	HMDB0000211	Organic oxygen compounds	Organooxygen compounds	Alcohols and polyols
4.34_158.1175m/z	158.118	4.33975	pos	3-Ethyl-2-hydroxy-4-methyl-2-cyclopenten-1-one	HMDB0036176	Organic oxygen compounds	Organooxygen compounds	Carbonyl compounds
4.41_325.1503m/z	325.15	4.40803	pos	2-cyano-3-(3,4-dihydroxy-5-nitrophenyl)-N,N-diethylpropanamide	HMDB0142220	Benzenoids	Phenols	Nitrophenols
4.45_231.0869m/z	231.087	4.44627	neg	Glycerol 1-propanoate diacetate	HMDB0031640	Lipids and lipid-like molecules	Glycerolipids	Triradylcglycerols
4.53_315.1352m/z	315.135	4.5323	neg	Dihydroisolysergic acid II	2262	Unclassified	Unclassified	Unclassified
4.67_252.0875m/z	252.088	4.66993	neg	N-isopropylterephthalamic acid	HMDB0060608	Benzenoids	Benzene and substituted derivatives	Benzoic acids and derivatives
4.78_227.1520n	245.186	4.77967	pos	N-octanoyl-L-Homoserine lactone	45309	Unclassified	Unclassified	Unclassified
4.91_332.1252m/z	332.125	4.9075	neg	SR95531	69708	Unclassified	Unclassified	Unclassified
4.91_369.0826m/z	369.083	4.9075	neg	3,4,5-trihydroxy-6-{[(2E)-3-phenylprop-2-enoyl]oxy}oxane-2-carboxylic acid	HMDB0125167	Phenylpropanoids and polyketides	Cinnamic acids and derivatives	Cinnamic acid esters
4.96_229.1006m/z	229.101	4.9633	pos	Chrysene	69889	Unclassified	Unclassified	Unclassified
5.03_487.2102m/z	487.21	5.0275	neg	Batatasin III	87107	Phenylpropanoids and polyketides	Stilbenes	Unclassified
5.20_279.1698m/z	279.17	5.20162	pos	Zinnimidine	68441	Unclassified	Unclassified	Unclassified
5.22_277.1558m/z	277.156	5.21723	neg	2',6'-Pipecoloxylidide	2385	Organic acids and derivatives	Carboxylic acids and derivatives	Amino acids, peptides, and analogues
[truncated: 9,632 more rows]
