# Supplementary material for: Investigating the effects of Liushen Capsules (LS) on the metabolome of seasonal influenza: A randomized clinical trial
Source: Front Pharmacol. 2022 Aug 11;13:968182. doi: 10.3389/fphar.2022.968182 (PMC9402892; doi:10.3389/fphar.2022.968182)
Supplement: Supplementary file 7 [file DataSheet1.xlsx]

## Sheet: Sheet1
Supplement Table S2 202 metabolites were screened with VIP score >1
ID	m/z	Retention time (min)	Ion mode	Metabolites	Compound ID	Super Class	Class	Sub Class	level	kegg	Score	Fragmentation Score	Adducts	Formula	Mass Error (ppm)	VIP	P-value	adj.P-value	log2(FC)	FC	average(LS-start)	average(LS-end)
11.26_495.3323n	496.34	11.2626	pos	PC(16:0/0:0)[rac]	LMGP01050113	Lipids and lipid-like molecules	Glycerophospholipids	Glycerophosphocholines			57.7	90.1	M+H, M+Na, M+H-H2O	C24H50NO7P	-0.447475	39.1637	7.48734e-06	0.0017771	0.566292	1.48071	1.97965e+07	2.9313e+07
11.15_703.5742m/z	703.574	11.1525	pos	SM(d18:0/16:1(9Z))	HMDB0013464	Lipids and lipid-like molecules	Sphingolipids	Phosphosphingolipids	**	C00550	57.8	95.1	M+H	C39H79N2O6P	-0.883958	30.1244	0.00794135	0.0892347	-0.949501	0.517812	1.56803e+07	8.11944e+06
11.00_519.3324n	520.34	10.9964	pos	LysoPC(18:2(9Z,12Z))	HMDB0010386	Lipids and lipid-like molecules	Glycerophospholipids	Glycerophosphocholines	*		58.5	94.1	M+H, M+Na	C26H50NO7P	-0.255194	28.2571	0.000371036	0.0123998	0.621713	1.5387	1.03335e+07	1.59002e+07
13.79_369.3512m/z	369.351	13.7895	pos	Cholesterol	163	Lipids and lipid-like molecules	Steroids and steroid derivatives	Cholestane steroids	**	C00187	39	0	M+H-H2O	C27H46O	-0.893165	25.4066	0.0014538	0.0278837	-0.961769	0.513427	8.13363e+06	4.17603e+06
12.17_523.3637n	524.371	12.1679	pos	PC(0:0/18:0)	LMGP01050076	Lipids and lipid-like molecules	Glycerophospholipids	Glycerophosphocholines	*		57.1	87	M+H, M+K, M+Na, M+H-H2O	C26H54NO7P	-0.200286	21.7111	0.000137392	0.00714889	0.529209	1.44314	6.66008e+06	9.61141e+06
10.85_747.5667m/z	747.567	10.8512	neg	SM(d16:1/18:0)	LMSP03010042	Lipids and lipid-like molecules	Sphingolipids	Phosphosphingolipids			56	86.1	M+FA-H	C39H79N2O6P	1.32788	20.168	3.14341e-05	0.00338606	-1.34904	0.392554	3.87026e+06	1.51929e+06
11.49_521.3480n	522.355	11.4932	pos	LysoPC(18:1(11Z))	HMDB0010385	Lipids and lipid-like molecules	Glycerophospholipids	Glycerophosphocholines	**	C04230	58.6	94.9	M+H, M+Na	C26H52NO7P	-0.315437	19.4392	0.000462483	0.0141881	0.536884	1.45084	5.61799e+06	8.15078e+06
11.11_495.3323n	496.34	11.1058	pos	LysoPC(16:0)	HMDB0010382	Lipids and lipid-like molecules	Glycerophospholipids	Glycerophosphocholines	**	C04230	58.1	92.3	M+H, M+Na, M+H-H2O	C24H50NO7P	-0.456292	17.9004	8.81443e-06	0.00188098	0.619428	1.53627	3.86343e+06	5.93526e+06
11.26_991.6708m/z	991.671	11.2626	pos	NeuAcalpha2-3Galbeta-Cer(d18:1/16:0)	56047	Unclassified	Unclassified	Unclassified			38.2	0	M+H	C51H94N2O16	3.26568	17.6895	4.83585e-05	0.00413384	0.719172	1.64624	3.21435e+06	5.29158e+06
11.29_540.3309m/z	540.331	11.2907	neg	1-(2-methoxy-6Z-octadecenyl)-sn-glycero-3-phosphoethanolamine	LMGP02060020	Lipids and lipid-like molecules	Glycerophospholipids	Glycerophosphoethanolamines			54.4	73.6	M+FA-H	C24H50NO7P	0.388113	14.5491	3.94263e-05	0.00391904	0.472615	1.38762	3.71663e+06	5.15727e+06
11.01_544.3394m/z	544.339	11.0114	pos	PC(20:4(5Z,8Z,11Z,14Z)/0:0)	LMGP01050048	Lipids and lipid-like molecules	Glycerophospholipids	Glycerophosphocholines	**	C04230	58.7	96.1	M+H	C28H50NO7P	-0.632861	13.9908	0.000245509	0.00974494	0.599609	1.51531	3.15538e+06	4.78136e+06
12.95_700.5512n	701.559	12.9528	pos	SM(d18:1/16:1)	LMSP03010041	Lipids and lipid-like molecules	Sphingolipids	Phosphosphingolipids			57.3	96	M+H, M+Na	C39H77N2O6P	-0.972811	13.162	0.00207081	0.0353062	1.02827	2.03958	1.49227e+06	3.04361e+06
10.86_519.3323n	520.34	10.8593	pos	2-linoleoyl-sn-glycero-3-phosphocholine	HMDB0062711	Lipids and lipid-like molecules	Glycerophospholipids	Glycerophosphocholines	*		57.7	90.8	M+H, M+Na, M+H-H2O	C26H50NO7P	-0.364042	12.7446	0.001118	0.0235123	0.576297	1.49102	2.35173e+06	3.50646e+06
12.25_343.2855m/z	343.286	12.2479	pos	PGF1a alcohol	LMFA03010173	Lipids and lipid-like molecules	Fatty Acyls	Eicosanoids			37.1	2.76	M+H	C20H38O4	3.5699	12.4714	0.0153467	0.144403	-0.930828	0.524557	3.09843e+06	1.62531e+06
8.07_368.1656n	367.158	8.07225	neg	Dehydroepiandrosterone sulfate	HMDB0001032	Lipids and lipid-like molecules	Steroids and steroid derivatives	Sulfated steroids	***	C04555	45.1	28.6	M-H, 2M-H	C19H28O5S	-0.267852	11.7283	0.00119967	0.024738	-0.731015	0.60248	2.6963e+06	1.62446e+06
12.58_674.5358n	675.543	12.5761	pos	SM(d16:1/16:0)	LMSP03010035	Lipids and lipid-like molecules	Sphingolipids	Phosphosphingolipids			39.2	0	M+H, M+Na	C37H75N2O6P	-0.65014	11.4309	7.92982e-05	0.00526993	1.50279	2.83391	495952	1.40548e+06
11.97_523.3637n	524.371	11.9737	pos	PC(18:0/0:0)	LMGP01050026	Lipids and lipid-like molecules	Glycerophospholipids	Glycerophosphocholines	**	C04230	57.8	90.7	M+H, M+Na, M+H-H2O	C26H54NO7P	-0.210214	10.5906	3.99548e-05	0.00393792	0.65856	1.57851	1.17197e+06	1.84997e+06
13.44_756.5528m/z	756.553	13.4411	pos	PC(16:0/18:3(6Z,9Z,12Z))	LMGP01010598	Lipids and lipid-like molecules	Glycerophospholipids	Glycerophosphocholines	*		48.6	55.6	M+H	C42H78NO8P	-1.33359	10.5904	0.00308425	0.045694	-1.1842	0.44007	1.52874e+06	672753
10.97_501.2846n	502.293	10.967	pos	LysoPE(0:0/20:4(8Z,11Z,14Z,17Z))	HMDB0011488	Lipids and lipid-like molecules	Glycerophospholipids	Glycerophosphoethanolamines	*		48.9	50	M+H-H2O, M+H, M+Na	C25H44NO7P	-1.95126	9.1583	6.86358e-07	0.000560885	0.842598	1.79328	603244	1.08178e+06
10.95_477.2846n	478.293	10.9519	pos	LysoPE(18:2(9Z,12Z)/0:0)	HMDB0011507	Lipids and lipid-like molecules	Glycerophospholipids	Glycerophosphoethanolamines	***		58.7	97.4	M+H-H2O, M+Na, M+H	C23H44NO7P	-1.91306	9.0648	0.000131389	0.00707461	0.928743	1.90362	572210	1.08927e+06
11.14_540.3310m/z	540.331	11.1369	neg	PE(19:0/0:0)	LMGP02050028	Lipids and lipid-like molecules	Glycerophospholipids	Glycerophosphoethanolamines			54.6	74.6	M+FA-H	C24H50NO7P	0.527654	8.59389	0.000103298	0.00632294	0.61363	1.5301	905349	1.38528e+06
12.21_568.3621m/z	568.362	12.2071	neg	PC(O-16:0/2:0)	LMGP01020046	Lipids and lipid-like molecules	Glycerophospholipids	Glycerophosphocholines			52.9	65.6	M+FA-H	C26H54NO7P	0.261678	7.9332	5.22629e-05	0.0042024	0.609299	1.52552	715991	1.09226e+06
0.84_132.1019m/z	132.102	0.840617	pos	L-Isoleucine	23	Organic acids and derivatives	Carboxylic acids and derivatives	Amino acids, peptides, and analogues	**	C00407	56.2	88	M+H	C6H13NO2	0.266025	7.71659	0.0203673	0.17406	0.502321	1.41649	1.43191e+06	2.02829e+06
11.34_521.3479n	522.355	11.3387	pos	PC(18:1(9Z)/0:0)	LMGP01050032	Lipids and lipid-like molecules	Glycerophospholipids	Glycerophosphocholines	*		58.1	93	M+H, M+Na, M+H-H2O	C26H52NO7P	-0.375231	7.69404	0.0012332	0.0251176	0.496524	1.41081	1.00682e+06	1.42044e+06
1.38_132.1019m/z	132.102	1.37947	pos	L-Alloisoleucine	58006	Organic acids and derivatives	Carboxylic acids and derivatives	Amino acids, peptides, and analogues	*		52.5	69.5	M+H	C6H13NO2	0.245	7.64448	0.000870644	0.0202938	0.485984	1.40054	1.13722e+06	1.59272e+06
11.51_566.3465m/z	566.347	11.5135	neg	PC(18:1(6Z)/0:0)	LMGP01050029	Lipids and lipid-like molecules	Glycerophospholipids	Glycerophosphocholines			55.1	76.9	M+FA-H	C26H52NO7P	0.331428	7.32511	0.00332421	0.0480853	0.524653	1.43859	885884	1.27442e+06
0.78_164.0473n	182.081	0.784717	pos	cis-p-Coumaric acid	HMDB0030677	Phenylpropanoids and polyketides	Cinnamic acids and derivatives	Hydroxycinnamic acids and derivatives	*	C06738	50	60.4	M+H-H2O, M+NH4	C9H8O3	-0.505658	6.81723	5.19425e-06	0.00148164	0.630445	1.54804	506510	784099
8.45_397.2053m/z	397.205	8.44908	neg	Pregnanolone sulfate	3557	Lipids and lipid-like molecules	Steroids and steroid derivatives	Sulfated steroids	*		39.2	0.167	M-H	C21H34O5S	-0.205249	6.76121	0.000709303	0.0179721	-1.26587	0.415848	615929	256133
10.98_568.3394m/z	568.339	10.9817	pos	LysoPC(22:6(4Z,7Z,10Z,13Z,16Z,19Z))	HMDB0010404	Lipids and lipid-like molecules	Glycerophospholipids	Glycerophosphocholines	**	C04230	55.2	79	M+H	C30H50NO7P	-0.650066	6.72432	0.00105678	0.0225926	0.598685	1.51434	871031	1.31903e+06
11.02_588.3308m/z	588.331	11.0175	neg	PC(20:4(8Z,11Z,14Z,17Z)/0:0)	LMGP01050140	Lipids and lipid-like molecules	Glycerophospholipids	Glycerophosphocholines	**	C04230	55.6	78.7	M+FA-H	C28H50NO7P	0.151363	6.52947	0.000720286	0.0180415	0.612503	1.52891	726851	1.11129e+06
10.95_525.2851n	526.292	10.9519	pos	LysoPE(22:6(4Z,7Z,10Z,13Z,16Z,19Z)/0:0)	HMDB0011526	Lipids and lipid-like molecules	Glycerophospholipids	Glycerophosphoethanolamines	*		55.4	79.7	M+H, M+Na, M+H-H2O	C27H44NO7P	-0.829437	6.32047	9.96865e-06	0.00202085	0.794621	1.73462	361418	626924
10.89_564.3308m/z	564.331	10.8855	neg	PC(18:2(2E,4E)/0:0)	LMGP01050034	Lipids and lipid-like molecules	Glycerophospholipids	Glycerophosphocholines			55.6	78.7	M+FA-H	C26H50NO7P	0.251577	6.16155	0.00305402	0.0453038	0.567637	1.48209	588283	871891
11.11_991.6708m/z	991.671	11.1058	pos	GM4(d18:1/16:0)	LMSP0601AA01	Lipids and lipid-like molecules	Sphingolipids	Acidic glycosphingolipids			37.9	0	M+H	C51H94N2O16	3.19453	6.03421	4.2898e-05	0.00405142	1.25316	2.38362	183387	437126
10.73_493.3166n	494.324	10.7278	pos	PC(16:1(9Z)/0:0)	LMGP01050022	Lipids and lipid-like molecules	Glycerophospholipids	Glycerophosphocholines	**	C04230	57.5	90.4	M+H, M+Na	C24H48NO7P	-0.569236	5.90789	0.00198667	0.0342893	0.494802	1.40913	637450	898248
12.54_329.2698m/z	329.27	12.5448	pos	Avocadene 1-acetate	LMFA05000640	Lipids and lipid-like molecules	Fatty Acyls	Fatty alcohols	*		37.2	3.23	M+H	C19H36O4	3.4961	5.85301	5.0271e-05	0.00419048	1.51964	2.86719	121071	347134
10.99_500.2785m/z	500.279	10.9863	neg	PE(0:0/20:4(5Z,8Z,11Z,14Z))	LMGP02050051	Lipids and lipid-like molecules	Glycerophospholipids	Glycerophosphoethanolamines	*		50.8	57.5	M-H	C25H44NO7P	0.504088	5.69077	3.7067e-07	0.000553285	0.805162	1.74734	245767	429440
0.78_118.0864m/z	118.086	0.784717	pos	Betaine	HMDB0000043	Organic acids and derivatives	Carboxylic acids and derivatives	Amino acids, peptides, and analogues	***	C00719	52.2	68	M+H	C5H11NO2	1.3273	5.35655	0.000609527	0.016524	0.233238	1.17547	1.24653e+06	1.46526e+06
12.12_481.3166n	482.324	12.1201	pos	LysoPE(18:0/0:0)	HMDB0011130	Lipids and lipid-like molecules	Glycerophospholipids	Glycerophosphoethanolamines	***		56.7	86.5	M+H, M+Na, M+H-H2O	C23H48NO7P	-0.477037	5.19294	3.95811e-06	0.00135272	0.757424	1.69047	220741	373156
11.68_509.3480n	510.355	11.6832	pos	1-heptadecanoyl-sn-glycero-3-phosphocholine	24068	Unclassified	Unclassified	Unclassified			51.8	62.4	M+H, M+Na	C25H52NO7P	-0.202369	5.10111	0.00223662	0.0366882	0.67884	1.60085	314829	503994
1.18_164.0473n	182.081	1.1809	pos	2-Hydroxycinnamic acid	HMDB0002641	Phenylpropanoids and polyketides	Cinnamic acids and derivatives	Hydroxycinnamic acids and derivatives	***	C01772	56	81.9	M+H, M+NH4, M+H-H2O	C9H8O3	-0.481159	5.04906	0.00107327	0.022842	0.621954	1.53896	381664	587365
13.44_804.5503m/z	804.55	13.4411	pos	PC(16:0/20:4(8Z,11Z,14Z,17Z))	LMGP01012136	Lipids and lipid-like molecules	Glycerophospholipids	Glycerophosphocholines	**	C00157	56.1	95.4	M+Na	C44H80NO8P	-1.33434	4.93152	0.0453058	0.291269	-1.52947	0.346404	459031	159010
0.70_174.1115n	175.119	0.701417	pos	L-Arginine	13	Organic acids and derivatives	Carboxylic acids and derivatives	Amino acids, peptides, and analogues	**	C00062	55	83.9	M+K, M+H	C6H14N4O2	-0.931008	4.74497	1.43849e-05	0.00226076	0.824571	1.77101	160742	284675
11.23_453.2853n	454.293	11.2324	pos	PE(16:0/0:0)	40776	Lipids and lipid-like molecules	Glycerophospholipids	Glycerophosphoethanolamines	*		59	97.6	M+H, M+Na, M+H-H2O	C21H44NO7P	-0.45569	4.66156	4.2854e-05	0.00405142	0.691203	1.61463	227539	367391
0.63_146.1056n	147.113	0.631067	pos	L-Lysine	25	Organic acids and derivatives	Carboxylic acids and derivatives	Amino acids, peptides, and analogues	**	C00047	56.9	91.7	M+H-H2O, M+H	C6H14N2O2	0.468121	4.56171	5.81685e-07	0.000560885	0.763745	1.69789	169615	287989
3.29_152.0706m/z	152.071	3.28917	pos	p-Acetamidophenol (Acetaminophen, Tylenol)	487	Unclassified	Unclassified	Unclassified			55	77.6	M+H	C8H9NO2	-0.297928	4.47781	0.0411176	0.274738	-3.01551	0.123663	255606	31609
0.80_165.0458n	166.053	0.798567	pos	L-Methionine S-oxide	63430	Organic acids and derivatives	Carboxylic acids and derivatives	Amino acids, peptides, and analogues	**	C02989	49.9	53.6	M+H-H2O, M+H	C5H11NO3S	-0.869974	4.40806	5.27893e-06	0.00148164	0.468809	1.38397	333827	462005
11.28_546.3549m/z	546.355	11.2776	pos	PC(20:3(8Z,11Z,14Z)/0:0)	LMGP01050133	Lipids and lipid-like molecules	Glycerophospholipids	Glycerophosphocholines			56.3	85.2	M+H	C28H52NO7P	-0.917681	4.3226	0.00908291	0.0983559	0.453903	1.36974	483592	662396
0.98_164.0473n	182.081	0.984867	pos	3-phenyloxirane-2-carboxylic acid	HMDB0126545	Organoheterocyclic compounds	Epoxides	Oxirane carboxylic acids and derivatives	*		50.7	55.1	M+H-H2O, M+NH4	C9H8O3	-0.376439	4.29955	0.000656923	0.0172461	0.587872	1.50303	247876	372564
12.09_725.5561m/z	725.556	12.0872	pos	SM(d18:1/16:0)	LMSP03010003	Lipids and lipid-like molecules	Sphingolipids	Phosphosphingolipids	*		56.3	90.1	M+Na	C39H79N2O6P	-0.92963	3.96383	0.0438422	0.286452	-0.937837	0.522015	430154	224547
0.78_132.0245n	150.058	0.784717	pos	3-Methyl sulfolene	HMDB0059667	Organoheterocyclic compounds	Dihydrothiophenes	Unclassified			38.6	0.701	M+H, M+NH4	C5H8O2S	-0.284066	3.94009	0.000516738	0.0149867	0.778863	1.71578	140360	240827
1.73_327.0950n	345.129	1.72908	pos	Blepharin	HMDB0029344	Organic oxygen compounds	Organooxygen compounds	Carbohydrates and carbohydrate conjugates	*		50.3	56.7	M+NH4, M+Na, M+H	C14H17NO8	-1.14646	3.91427	0.026544	0.210142	-6.37562	0.0120433	188383	2268.76
11.49_481.3532n	482.36	11.4932	pos	Lyso-PAF C-16	24070	Unclassified	Unclassified	Unclassified			42.6	14.9	M+H, M+Na	C24H52NO6P	-0.128199	3.79474	0.00105459	0.0225872	0.467236	1.38246	291396	402843
12.54_338.2752m/z	338.275	12.5448	pos	Leukotriene A4-d5 methyl ester	96383	Unclassified	Unclassified	Unclassified			36.6	2.79	M+H	C21H27D5O3	4.02125	3.7903	4.57113e-05	0.00405142	1.5478	2.9237	49363.8	144325
2.68_230.0124m/z	230.012	2.67672	neg	Benzeneacetamide-4-O-sulphate	HMDB0059994	Organic acids and derivatives	Organic sulfuric acids and derivatives	Arylsulfates	*		45.4	35.8	M-H	C8H9NO5S	-2.01706	3.76226	0.0235976	0.193584	-4.88306	0.0338884	166252	5634.01
11.51_479.3374n	480.345	11.5084	pos	LysoPC(P-16:0)	HMDB0010407	Unclassified	Unclassified	Unclassified			45.8	34.3	M+H, M+Na	C24H50NO6P	-0.464479	3.73655	0.00412366	0.056086	0.457155	1.37283	275118	377691
12.00_568.3621m/z	568.362	11.9997	neg	PE(21:0/0:0)	LMGP02050026	Lipids and lipid-like molecules	Glycerophospholipids	Glycerophosphoethanolamines			55.5	78.5	M+FA-H	C26H54NO7P	0.280374	3.72634	0.000293867	0.0106469	0.678928	1.60095	145400	232779
11.72_507.3688n	508.376	11.7151	pos	PC(O-18:1(11Z)/0:0)	LMGP01060034	Lipids and lipid-like molecules	Glycerophospholipids	Glycerophosphocholines			53.5	71	M+H, M+Na	C26H54NO6P	-0.150864	3.61093	6.0785e-05	0.00462045	0.619662	1.53652	174093	267497
4.78_195.0876m/z	195.088	4.77967	pos	Caffeine	1455	Organoheterocyclic compounds	Imidazopyrimidines	Purines and purine derivatives	**	C07481	56.4	91.4	M+H	C8H10N4O2	-0.316385	3.60458	0.0232579	0.191293	-2.51208	0.175302	217072	38053.2
13.51_705.5891m/z	705.589	13.5084	pos	SM(d18:0/16:0)	LMSP03010004	Lipids and lipid-like molecules	Sphingolipids	Phosphosphingolipids	*		44.4	38.9	M+H	C39H81N2O6P	-1.94981	3.59361	0.0404215	0.27201	-0.745114	0.596621	213431	127338
11.45_479.3010n	480.308	11.4475	pos	LysoPE(18:1(11Z)/0:0)	HMDB0011505	Lipids and lipid-like molecules	Glycerophospholipids	Glycerophosphoethanolamines	***		58.6	95.9	M+H, M+Na, M+H-H2O	C23H46NO7P	-0.399799	3.5848	0.028438	0.219757	0.55378	1.46793	276019	405175
10.83_477.2853n	478.293	10.8268	pos	PE(0:0/18:2(9Z,12Z))	LMGP02050041	Lipids and lipid-like molecules	Glycerophospholipids	Glycerophosphoethanolamines			57.5	90.5	M+H, M+Na	C23H44NO7P	-0.536617	3.50652	0.000512035	0.0149247	0.734888	1.66427	117017	194748
0.82_326.0881m/z	326.088	0.82195	neg	4-Hydroxyphenylacetylglutamic acid	HMDB0006061	Organic acids and derivatives	Carboxylic acids and derivatives	Amino acids, peptides, and analogues	**	C05595	53.8	70.3	M+FA-H	C13H15NO6	-0.268556	3.39152	0.0196171	0.169249	-5.88331	0.0169413	133733	2265.6
9.52_395.1898m/z	395.19	9.51847	neg	3beta-Hydroxypregn-5-en-20-one sulfate	HMDB0060382	Lipids and lipid-like molecules	Steroids and steroid derivatives	Sulfated steroids	**	C18044	39.9	3.89	M-H	C21H32O5S	0.0077334	3.35217	0.00102656	0.022274	-1.27509	0.4132	137724	56907.3
1.78_326.0881m/z	326.088	1.7796	neg	Acetaminophen glucuronide	HMDB0010316	Organic oxygen compounds	Organooxygen compounds	Carbohydrates and carbohydrate conjugates	*		56	82.2	M-H	C14H17NO8	-0.123422	3.29909	0.0236849	0.193814	-5.84652	0.0173789	128757	2237.66
0.73_113.0591n	114.066	0.72935	pos	Creatinine	8	Organic acids and derivatives	Carboxylic acids and derivatives	Amino acids, peptides, and analogues	**	C00791	46.4	36.9	M+H, M+K, M+Na	C4H7N3O	2.03296	3.20352	0.00336417	0.0483626	-0.378082	0.76946	476018	366277
11.36_566.3466m/z	566.347	11.3591	neg	PC(0:0/18:1(9Z))	LMGP01050082	Lipids and lipid-like molecules	Glycerophospholipids	Glycerophosphocholines	*		55.7	79.3	M+FA-H	C26H52NO7P	0.457462	3.0978	0.00560194	0.0696956	0.51095	1.42499	175008	249384
10.75_538.3153m/z	538.315	10.7468	neg	PC(16:1(9E)/0:0)	LMGP01050021	Lipids and lipid-like molecules	Glycerophospholipids	Glycerophosphocholines			55.2	77.6	M+FA-H	C24H48NO7P	0.423858	3.07519	0.00873767	0.0955965	0.501014	1.41521	194674	275504
13.44_751.5718m/z	751.572	13.4411	pos	SM(d16:1/20:1)	LMSP03010048	Lipids and lipid-like molecules	Sphingolipids	Phosphosphingolipids			46.8	90.8	M+Na	C41H81N2O6P	-0.929384	2.99015	0.00292324	0.0440379	-0.60569	0.657157	268897	176708
10.92_725.5562m/z	725.556	10.9197	pos	PE-Cer(d14:1(4E)/23:0)	LMSP03020010	Lipids and lipid-like molecules	Sphingolipids	Phosphosphingolipids			37.1	0	M+Na	C39H79N2O6P	-0.85764	2.87376	0.0128731	0.126661	-0.94103	0.520861	144979	75513.9
10.99_612.3309m/z	612.331	10.9863	neg	PC(22:6(4Z,7Z,10Z,13Z,16Z,19Z)/0:0)	LMGP01050056	Lipids and lipid-like molecules	Glycerophospholipids	Glycerophosphocholines			56.5	83.4	M+FA-H	C30H50NO7P	0.420289	2.87152	0.00258497	0.0405491	0.557776	1.472	195029	287083
0.66_327.0511m/z	327.051	0.658867	pos	(5-hydroxy-7-methoxy-2,2-dimethyl-3,4-dihydro-2H-1-benzopyran-4-yl)oxidanesulfonic acid	HMDB0125817	Organoheterocyclic compounds	Benzopyrans	1-benzopyrans	*		37.3	0	M+Na	C12H16O7S	0.774898	2.83516	7.89452e-07	0.000560885	0.828365	1.77567	58628.6	104105
11.39_854.5919m/z	854.592	11.3933	neg	PC(20:3(8Z,11Z,14Z)/18:1(11Z))	59846	Lipids and lipid-like molecules	Glycerophospholipids	Glycerophosphocholines	**	C00157	36	0	M+FA-H	C46H84NO8P	0.308095	2.81851	0.00558952	0.0696956	0.871871	1.83003	96517.2	176630
11.17_725.5561m/z	725.556	11.1679	pos	SM(d17:1/17:0)	83744	Lipids and lipid-like molecules	Sphingolipids	Phosphosphingolipids			38	0	M+Na	C39H79N2O6P	-0.963994	2.80201	0.00444326	0.0587218	-1.07794	0.473704	118093	55941
11.72_547.3636n	548.371	11.7151	pos	PC(20:2(11Z,14Z)/0:0)	LMGP01050132	Lipids and lipid-like molecules	Glycerophospholipids	Glycerophosphocholines			55.3	80.1	M+H, M+Na	C28H54NO7P	-0.426712	2.77707	0.0003019	0.0107702	0.623713	1.54084	100794	155306
6.25_541.2657m/z	541.266	6.24557	neg	Cortolone-3-glucuronide	HMDB0010320	Lipids and lipid-like molecules	Steroids and steroid derivatives	Steroidal glycosides	*		47.5	39.7	M-H	C27H42O11	0.547407	2.76233	0.000389134	0.0127483	-1.34925	0.392495	100860	39587.1
6.98_363.2162m/z	363.216	6.98292	pos	Cortisol	HMDB0000063	Lipids and lipid-like molecules	Steroids and steroid derivatives	Hydroxysteroids	***	C00735	55.7	83.2	M+H	C21H30O5	-1.05425	2.71615	0.00486161	0.0630329	-0.854075	0.55322	123231	68173.8
11.24_452.2785m/z	452.278	11.24	neg	1-(2-methoxy-6Z-pentadecenyl)-sn-glycero-3-phosphoethanolamine	LMGP02060012	Lipids and lipid-like molecules	Glycerophospholipids	Glycerophosphoethanolamines			49.1	48.1	M-H	C21H44NO7P	0.510466	2.68308	0.000116043	0.00671231	0.704498	1.62958	72814.2	118656
2.63_322.1427m/z	322.143	2.63375	pos	Litebamine	HMDB0038629	Benzenoids	Phenanthrenes and derivatives	Phenanthrols			46.3	44.6	M+H-H2O	C20H21NO4	-3.08238	2.64703	0.0159841	0.148716	-4.67229	0.0392193	78114.3	3063.59
0.63_130.0863m/z	130.086	0.631067	pos	D-Pipecolic acid	58337	Organic acids and derivatives	Carboxylic acids and derivatives	Amino acids, peptides, and analogues	*		58.1	93	M+H	C6H11NO2	0.432856	2.5704	3.50252e-07	0.000553285	0.716066	1.6427	58581.6	96231.8
10.87_481.3166n	482.324	10.8747	pos	PC(15:0/0:0)	LMGP01050016	Lipids and lipid-like molecules	Glycerophospholipids	Glycerophosphocholines	**	C04230	56.9	88.7	M+H, M+Na	C23H48NO7P	-0.465331	2.55347	0.0265613	0.210142	0.498686	1.41293	134492	190028
12.36_549.3793n	550.387	12.3638	pos	LysoPC(20:1(11Z))	HMDB0010391	Lipids and lipid-like molecules	Glycerophospholipids	Glycerophosphocholines	**	C04230	57.5	91.1	M+H, M+Na	C28H56NO7P	-0.339213	2.53064	1.6372e-05	0.00248336	0.819736	1.76508	54888.3	96882.4
10.58_517.3167n	518.324	10.5792	pos	LysoPC(18:3(6Z,9Z,12Z))	HMDB0010387	Lipids and lipid-like molecules	Glycerophospholipids	Glycerophosphocholines	**	C04230	56.5	88.7	M+H, M+Na	C26H48NO7P	-0.180814	2.50901	0.0279676	0.217085	0.561574	1.47588	128736	189999
12.16_480.3096m/z	480.31	12.1553	neg	PC(15:0/0:0)[S]	40283	Unclassified	Unclassified	Unclassified			39.6	0	M-H	C23H48NO7P	0.0483778	2.40662	3.47342e-05	0.00363926	0.746484	1.6777	49918	83747.3
7.00_407.2077m/z	407.208	7.00358	neg	poststerone	LMST02030165	Lipids and lipid-like molecules	Sterol Lipids	Steroids		C08837	54.7	77.9	M+FA-H	C21H30O5	0.489137	2.38451	0.00242888	0.0389626	-0.927437	0.525791	88302.3	46428.6
11.07_828.5757m/z	828.576	11.0677	neg	PC(16:0/20:3(8Z,11Z,14Z))	LMGP01010627	Lipids and lipid-like molecules	Glycerophospholipids	Glycerophosphocholines	**	C00157	53.3	83	M+FA-H	C44H82NO8P	-0.421389	2.37612	0.0310116	0.231492	-0.534051	0.690613	282856	195344
9.91_267.1239m/z	267.124	9.91413	neg	3,4-dimethyl-5-carboxyethyl-2-furanpentanoic acid	LMFA01150055	Lipids and lipid-like molecules	Fatty Acyls	Fatty Acids and Conjugates			49.9	52.2	M-H	C14H20O5	0.291978	2.3568	0.000760579	0.0187009	-0.822895	0.565306	119138	67349.2
10.63_541.3166n	542.324	10.6272	pos	LysoPC(20:5(5Z,8Z,11Z,14Z,17Z))	HMDB0010397	Lipids and lipid-like molecules	Glycerophospholipids	Glycerophosphocholines	**	C04230	57.6	95.5	M+H, M+Na	C28H48NO7P	-0.389034	2.34177	0.021838	0.18298	0.642085	1.56058	113928	177795
4.88_264.1108n	265.118	4.87897	pos	N(2)-phenylacetyl-L-glutaminate	HMDB0062645	Organic acids and derivatives	Carboxylic acids and derivatives	Amino acids, peptides, and analogues		C05597	49.6	51.4	M+H, M+Na, M+H-H2O	C13H16N2O4	-0.752494	2.31386	0.0433293	0.283899	-0.776707	0.583698	191232	111622
0.78_118.0420n	136.076	0.784717	pos	3,5,7-Octatriyn-1-ol	HMDB0038998	Lipids and lipid-like molecules	Fatty Acyls	Fatty alcohols	*		40.5	5.34	M+H, M+NH4	C8H6O	0.748254	2.30897	8.59924e-06	0.00188098	0.576375	1.4911	65993.6	98402.8
10.85_476.2783m/z	476.278	10.8512	neg	PC(7:0/8:0)[U]	39975	Unclassified	Unclassified	Unclassified			39.4	0	M-H2O-H	C23H46NO8P	0.134412	2.26286	0.00101779	0.0221761	0.747614	1.67901	47477.3	79715
8.82_512.3344m/z	512.334	8.82163	pos	PA(8:0/13:0)	HMDB0115484	Lipids and lipid-like molecules	Glycerophospholipids	Glycerophosphates			53	71.9	M+NH4	C24H47O8P	-0.51038	2.20818	0.000956046	0.0213004	1.10625	2.15285	32926.7	70886
0.84_459.1969m/z	459.197	0.840617	pos	Mandelonitrile rutinoside	88725	Organic oxygen compounds	Organooxygen compounds	Carbohydrates and carbohydrate conjugates			38.7	0	M+NH4	C20H27NO10	-0.977859	2.17431	0.0257521	0.206123	-5.59555	0.020681	54795.3	1133.22
0.66_395.0387m/z	395.039	0.658867	pos	Caffeic acid 3-O-glucuronide	HMDB0041705	Organic oxygen compounds	Organooxygen compounds	Carbohydrates and carbohydrate conjugates	*		36.6	0	M+K	C15H16O10	3.40038	2.16283	1.54894e-07	0.000553285	0.781598	1.71903	36841.3	63331.5
13.44_778.5351m/z	778.535	13.4411	pos	PC(14:0/20:3(5Z,8Z,11Z))	59331	Lipids and lipid-like molecules	Glycerophospholipids	Glycerophosphocholines	*		36.9	0	M+Na	C42H78NO8P	-0.830268	2.10888	0.000780687	0.0191145	-1.6431	0.320167	45408.5	14538.3
11.78_767.5457n	768.553	11.7796	pos	PC(20:4(5Z,8Z,11Z,14Z)/15:0)	HMDB0008428	Lipids and lipid-like molecules	Glycerophospholipids	Glycerophosphocholines	**	C00157	38.5	0	M+H-H2O, M+H	C43H78NO8P	-0.991849	2.0899	0.0141744	0.135343	0.39763	1.31734	115614	152303
2.00_322.1428m/z	322.143	2.00122	pos	8,8-Dimethyl-2-phenyl-4H,8H-benzo[1,2-b:3,4-b']dipyran-4-one	LMPK12110020	Unclassified	Unclassified	Unclassified			50.8	69.6	M+NH4	C20H16O3	-3.31708	2.07657	0.0253074	0.203404	-4.7691	0.0366739	49888.9	1829.62
11.17_569.3478n	570.355	11.1679	pos	Janthitrem C	95159	Organoheterocyclic compounds	Naphthopyrans	Unclassified	*		50.9	69.8	M+H, M+Na	C37H47NO4	-4.81314	2.07147	0.0346695	0.247168	0.371349	1.29356	179442	232120
11.14_608.3187m/z	608.319	11.1369	neg	OOB-PE	LMGP20020034	Lipids and lipid-like molecules	Glycerophospholipids	Oxidized glycerophospholipids			38.7	1.21	M+FA-H	C27H50NO9P	-3.23583	2.01746	5.34785e-05	0.0042024	0.476292	1.39116	63481.1	88312.6
0.64_156.0767m/z	156.077	0.6449	pos	L-Histidine	21	Organic acids and derivatives	Carboxylic acids and derivatives	Amino acids, peptides, and analogues	**	C00135	57.2	93.8	M+H	C6H9N3O2	-0.417788	2.00948	1.70308e-06	0.000739116	0.351243	1.27566	88854.8	113348
9.89_268.1308n	251.128	9.89167	pos	3-carboxy-4-methyl-5-pentyl-2-furanpropanoic acid	LMFA01150047	Lipids and lipid-like molecules	Fatty Acyls	Fatty acids and conjugates	*		49.1	49.4	M+H-H2O, M+H	C14H20O5	-0.884145	1.95978	0.00192637	0.0337082	-0.787659	0.579283	87118.9	50466.5
11.72_554.3465m/z	554.346	11.7215	neg	1-O-(2-methoxy-4Z-hexadecenyl)-sn-glycero-3-phosphocholine	LMGP01060043	Lipids and lipid-like molecules	Glycerophospholipids	Glycerophosphocholines			55	77.8	M+FA-H	C25H52NO7P	0.283728	1.95115	0.00462887	0.0605555	0.690236	1.61355	45108.4	72784.5
0.84_328.1023m/z	328.102	0.840617	pos	Aspartyl-Arginine	HMDB0028747	Organic acids and derivatives	Carboxylic acids and derivatives	Amino acids, peptides, and analogues	*		40.8	8.08	M+K	C10H19N5O5	1.97735	1.91791	0.0379793	0.26276	-5.93959	0.0162932	44587.9	726.479
0.78_226.0819m/z	226.082	0.784717	pos	ANCITABINE	44413	Unclassified	Unclassified	Unclassified			47.1	42.1	M+H	C9H11N3O4	-1.27922	1.9004	2.97877e-06	0.00111752	-2.56244	0.169289	28809.1	4877.07
2.63_231.0199n	232.027	2.63375	pos	Paracetamol sulfate	HMDB0059911	Organic acids and derivatives	Organic sulfuric acids and derivatives	Arylsulfates	*		49.3	54.3	M+H, M+NH4, M+Na	C8H9NO5S	-0.949432	1.88258	0.0294249	0.224696	-5.09509	0.0292567	42766	1251.19
11.93_481.3166n	482.324	11.9251	pos	PE(0:0/18:0)	LMGP02050038	Lipids and lipid-like molecules	Glycerophospholipids	Glycerophosphoethanolamines	*		56.6	87.4	M+H, M+Na	C23H48NO7P	-0.495987	1.86286	2.79894e-05	0.00325517	0.741411	1.67181	30704.7	51332.4
11.29_480.3099m/z	480.31	11.2907	neg	PC(15:0/0:0)[U]	40379	Unclassified	Unclassified	Unclassified			39.2	0	M-H	C23H48NO7P	0.754364	1.86214	3.17352e-05	0.00338606	0.498382	1.41263	55176.8	77944.2
0.84_152.0705m/z	152.071	0.840617	pos	N-(Acetyloxy)benzenamine	65815	Unclassified	Unclassified	Unclassified			48.3	46.7	M+H	C8H9NO2	-0.678869	1.8619	0.029394	0.224607	-1.97668	0.254073	53534.7	13601.7
12.17_552.3305m/z	552.33	12.1679	pos	PG(20:3(8Z,11Z,14Z)/0:0)	LMGP04050025	Lipids and lipid-like molecules	Glycerophospholipids	Glycerophosphoglycerols			39.4	13.6	M+NH4	C26H47O9P	1.6105	1.85095	0.000623192	0.0167384	0.644539	1.56324	42922.5	67098.2
0.74_279.1911m/z	279.191	0.7432	pos	hydroxyisovaleroyl carnitine	LMFA07070073	Lipids and lipid-like molecules	Fatty Acyls	Fatty acid esters	*		39.1	0.824	M+NH4	C12H23NO5	-1.19556	1.84372	0.0017949	0.0322639	0.586218	1.50131	61471	92286.8
12.19_636.3497m/z	636.35	12.1898	neg	Allodesmosine	95178	Organic acids and derivatives	Carboxylic acids and derivatives	Pentacarboxylic acids and derivatives			38.4	0	M-H2O-H	C30H51N6O10+	1.39381	1.81606	8.90391e-05	0.00575291	0.443758	1.36014	57556.2	78284.7
12.51_509.3845n	510.392	12.5121	pos	PC(O-18:0/0:0)	LMGP01060014	Lipids and lipid-like molecules	Glycerophospholipids	Glycerophosphocholines	**	C04317	49.2	50.9	M+H, M+Na	C26H56NO6P	-0.114456	1.81422	0.000983358	0.0217011	0.550303	1.46439	49739	72837.4
1.73_152.0706m/z	152.071	1.72908	pos	6-Acetyl-2,3-dihydro-2-(hydroxymethyl)-4(1H)-pyridinone	HMDB0035178	Organoheterocyclic compounds	Pyridines and derivatives	Hydropyridines			45.1	29.9	M+H-H2O	C8H11NO3	-0.245128	1.77852	0.028342	0.219306	-2.1556	0.22444	48128.8	10802
11.26_524.2996m/z	524.3	11.2626	pos	Amoritin	LMPK12140440	Lipids and lipid-like molecules	Polyketides	Flavonoids			40.6	13	M+NH4	C31H38O6	-2.17867	1.77776	0.000557241	0.0155441	0.307411	1.23749	106629	131951
0.66_259.0639m/z	259.064	0.658867	pos	(2-benzyl-3-oxobutoxy)sulfonic acid	HMDB0133706	Benzenoids	Benzene and substituted derivatives	Unclassified	*		37	0	M+H	C11H14O5S	1.58186	1.77692	1.26074e-06	0.000637494	0.751462	1.6835	26384	44417.3
11.00_632.3183m/z	632.318	11.0019	neg	OKHdiA-PE	LMGP20020041	Lipids and lipid-like molecules	Glycerophospholipids	Oxidized glycerophospholipids			38.3	0.871	M-H	C30H52NO11P	-3.47849	1.7767	0.00408263	0.0557943	0.304456	1.23495	98028.6	121061
11.07_453.2853n	454.293	11.0745	pos	LysoPE(0:0/16:0)	HMDB0011473	Lipids and lipid-like molecules	Glycerophospholipids	Glycerophosphoethanolamines	*		57.7	92.3	M+H, M+Na	C21H44NO7P	-0.434792	1.77125	8.88329e-05	0.00575291	0.683466	1.60599	34306	55095.2
11.51_634.3341m/z	634.334	11.5135	neg	OHHdiA-PE	LMGP20020043	Lipids and lipid-like molecules	Glycerophospholipids	Oxidized glycerophospholipids			38.5	1.48	M-H	C30H54NO11P	-3.21197	1.74635	0.00289007	0.0437651	0.39921	1.31879	65158.6	85930.2
4.16_181.0719m/z	181.072	4.16343	pos	Theophylline	1458	Organoheterocyclic compounds	Imidazopyrimidines	Purines and purine derivatives	**	C07130	49.8	58.9	M+H	C7H8N4O2	-0.696893	1.74095	0.0497489	0.306391	-1.4967	0.354364	92212.7	32676.8
10.04_286.1436m/z	286.144	10.0437	pos	Piperine	43568	Alkaloids and derivatives	Unclassified	Unclassified	*	C03882	57.3	90.4	M+H	C17H19NO3	-0.630196	1.71761	0.0144815	0.137321	-2.33719	0.197895	69938	13840.4
8.07_435.1458m/z	435.146	8.07225	neg	3,4,5-trihydroxy-6-{[(6E)-3-oxo-1,7-diphenylhepta-4,6-dien-1-yl]oxy}oxane-2-carboxylic acid	HMDB0133920	Phenylpropanoids and polyketides	Diarylheptanoids	Linear diarylheptanoids	*		51.7	68.4	M-H2O-H	C25H26O8	1.88296	1.69649	0.000755819	0.0186905	-0.620887	0.650271	61456.4	39963.3
4.91_264.1109n	263.104	4.9075	neg	Phenylacetylglutamine	HMDB0006344	Organic acids and derivatives	Carboxylic acids and derivatives	Amino acids, peptides, and analogues	***	C04148	56	83.1	M-H, 2M-H	C13H16N2O4	-0.356958	1.65249	0.0391942	0.266716	-0.903902	0.534439	93905.8	50187
1.18_118.0420n	136.076	1.1809	pos	Benzofuran	70116	Organoheterocyclic compounds	Benzofurans	Unclassified		C14512	51.9	63.9	M+H, M+NH4	C8H6O	1.32908	1.57723	0.000585256	0.0160693	0.459119	1.3747	52079.1	71593.3
4.12_409.1866m/z	409.187	4.11997	pos	gamma-CEHC Glc	LMPR02020053	Lipids and lipid-like molecules	Prenol lipids	Quinones and hydroquinones			39.6	5.93	M+H-H2O	C21H30O9	2.18317	1.5759	0.0285784	0.220548	0.45881	1.37441	68582.4	94260.2
11.57_571.3635n	572.371	11.5701	pos	LysoPC(22:4(7Z,10Z,13Z,16Z))	HMDB0010401	Lipids and lipid-like molecules	Glycerophospholipids	Glycerophosphocholines	**	C04230	58	94.5	M+H, M+Na	C30H54NO7P	-0.473093	1.57575	0.0113876	0.117297	0.505916	1.42002	59067.5	83877.4
11.29_590.3465m/z	590.346	11.2907	neg	LysoPC(20:3(8Z,11Z,14Z))	HMDB0010394	Lipids and lipid-like molecules	Glycerophospholipids	Glycerophosphocholines	*		56.4	84.9	M+FA-H	C28H52NO7P	0.263681	1.56476	0.0372311	0.259747	0.35403	1.27813	104686	133801
8.85_556.3259m/z	556.326	8.8453	neg	PS(O-18:0/0:0)	LMGP03060002	Lipids and lipid-like molecules	Glycerophospholipids	Glycerophosphoserines			53.9	73.8	M+FA-H	C24H50NO8P	0.483124	1.52811	0.00113155	0.0236596	1.02035	2.0284	17648.2	35797.7
11.49_550.3152m/z	550.315	11.4932	pos	PS(10:0/10:0)	LMGP03010022	Lipids and lipid-like molecules	Glycerophospholipids	Glycerophosphoserines			38.2	4.92	M+H-H2O	C26H50NO10P	2.18455	1.52506	0.00198719	0.0342893	0.725268	1.65321	26133.3	43203.7
0.70_355.0574m/z	355.057	0.701417	pos	Homoferreirin	LMPK12050502	Phenylpropanoids and polyketides	Isoflavonoids	O-methylated isoflavonoids	*	C10457	36.1	0	M+K	C17H16O6	-1.44371	1.50642	9.3702e-05	0.00595494	0.694437	1.61825	20255.4	32778.3
11.00_504.3101m/z	504.31	11.0019	neg	PC(17:2(9Z,12Z)/0:0)	LMGP01050127	Lipids and lipid-like molecules	Glycerophospholipids	Glycerophosphocholines			49.1	49.9	M-H	C25H48NO7P	0.967348	1.50176	0.00137033	0.0268751	0.666535	1.58726	29575	46943.1
8.07_452.1361m/z	452.136	8.07225	neg	8-Carboxymethyldihydrochelerythrine	86536	Alkaloids and derivatives	Benzophenanthridine alkaloids	Dihydrobenzophenanthridine alkaloids	*		38	0	M+FA-H	C23H21NO6	2.51909	1.49694	0.000361088	0.0121929	-0.502489	0.705888	55690.8	39311.5
12.46_507.3687n	508.376	12.4632	pos	PC(O-18:1(9Z)/0:0)	LMGP01060039	Lipids and lipid-like molecules	Glycerophospholipids	Glycerophosphocholines			46.2	35.8	M+H, M+Na	C26H54NO6P	-0.257518	1.47413	0.000489935	0.0145834	0.635668	1.55366	24590.4	38205
10.89_632.3187m/z	632.319	10.8855	neg	PHOOA-PS	LMGP20040005	Lipids and lipid-like molecules	Glycerophospholipids	Oxidized glycerophospholipids			40.9	13.7	M-H2O-H	C30H54NO12P	-2.84223	1.46079	0.00161997	0.0302411	0.499249	1.41348	36053.8	50961.2
1.74_493.1813m/z	493.181	1.74402	pos	Limonin	HMDB0035921	Lipids and lipid-like molecules	Prenol lipids	Triterpenoids	***	C03514	37.5	0	M+Na	C26H30O8	-4.27266	1.43941	0.0468584	0.296078	-6.4129	0.0117361	25734.6	302.024
10.98_997.6235m/z	997.623	10.9817	pos	PIM1(17:0/18:0)	LMGP15010012	Lipids and lipid-like molecules	Glycerophospholipids	Glycerophosphoinositolglycans			36.5	0	M+H-H2O	C50H95O18P	1.12114	1.43863	0.000672835	0.0174667	1.43492	2.70367	8975.16	24265.8
2.02_232.0272m/z	232.027	2.01635	pos	Norepinephrine sulfate	HMDB0002062	Organic acids and derivatives	Organic sulfuric acids and derivatives	Arylsulfates	*		48.1	51.2	M+H-H2O	C8H11NO6S	-0.83756	1.42682	0.0346843	0.247168	-4.83298	0.0350856	24286	852.089
11.42_539.3585n	540.366	11.4164	pos	PS(O-20:0/0:0)	LMGP03060001	Lipids and lipid-like molecules	Glycerophospholipids	Glycerophosphoserines			49.8	56	M+H, M+Na	C26H54NO8P	-0.308978	1.42476	0.000106056	0.00645511	0.8685	1.82576	15241.2	27826.8
11.51_526.3518m/z	526.352	11.5135	neg	PC(O-16:0/0:0)	LMGP01060010	Lipids and lipid-like molecules	Glycerophospholipids	Glycerophosphocholines			54.8	76.2	M+FA-H	C24H52NO6P	0.71928	1.42029	0.00376018	0.0525612	0.484709	1.3993	41833.4	58537.6
6.42_539.2501m/z	539.25	6.4175	neg	Tetrahydroaldosterone-3-glucuronide	HMDB0010357	Lipids and lipid-like molecules	Steroids and steroid derivatives	Steroidal glycosides	*		51.5	64	M-H	C27H40O11	0.49073	1.41714	0.00532669	0.0680763	-0.728766	0.60342	53584.9	32334.2
10.64_556.3258m/z	556.326	10.6424	neg	Scyphostatin A	LMSP01080060	Lipids and lipid-like molecules	Sphingolipids	Sphingoid bases			51.1	69.5	M+FA-H	C31H45NO5	-4.32214	1.39929	0.00547724	0.069466	0.669426	1.59044	26863	42724
0.98_118.0420n	136.076	0.984867	pos	xi-2,3-Octadiene-5,7-diyn-1-ol	HMDB0040549	Lipids and lipid-like molecules	Fatty Acyls	Fatty alcohols	*		40.1	4.27	M+H, M+NH4	C8H6O	1.29012	1.39787	0.000788758	0.0191909	0.50563	1.41974	31129.2	44195.5
15.34_429.3724m/z	429.372	15.3417	pos	13'-Hydroxy-alpha-tocopherol	HMDB0012559	Lipids and lipid-like molecules	Prenol lipids	Quinone and hydroquinone lipids	*		48	68.4	M+H-H2O	C29H50O3	-0.627252	1.38849	0.00049977	0.0147139	-1.05003	0.482958	24059.4	11619.7
11.11_508.3395m/z	508.339	11.1058	pos	PC(17:1(9Z)/0:0)	LMGP01050126	Lipids and lipid-like molecules	Glycerophospholipids	Glycerophosphocholines			54.6	79.5	M+H	C25H50NO7P	-0.597583	1.378	0.0133341	0.130111	0.575179	1.48986	33681.8	50181.3
5.29_472.2390m/z	472.239	5.2858	pos	Butyl (S)-3-hydroxybutyrate [arabinosyl-(1->6)-glucoside]	93805	Lipids and lipid-like molecules	Fatty Acyls	Fatty acyl glycosides	*		36.6	0	M+NH4	C19H34O12	0.429738	1.37684	0.00947094	0.101705	-1.1534	0.449565	32066.1	14415.8
11.53_524.3359m/z	524.336	11.5306	neg	PC(P-16:0/0:0)	LMGP01070006	Lipids and lipid-like molecules	Glycerophospholipids	Glycerophosphocholines	*		54	74.5	M+FA-H	C24H50NO6P	0.168848	1.37428	0.00981965	0.104485	0.476557	1.39142	39731	55282.4
11.29_608.3185m/z	608.319	11.2907	neg	PHHdiA-PE	LMGP20020017	Lipids and lipid-like molecules	Glycerophospholipids	Oxidized glycerophospholipids			38.3	0	M-H	C28H52NO11P	-3.31427	1.35051	0.00134551	0.0264776	0.156153	1.11431	138862	154736
11.23_504.3074m/z	504.307	11.2324	pos	LysoPE(0:0/20:3(11Z,14Z,17Z))	HMDB0011484	Lipids and lipid-like molecules	Glycerophospholipids	Glycerophosphoethanolamines	*		53.5	76.7	M+H	C25H46NO7P	-2.18101	1.33335	0.00167724	0.0306983	0.733533	1.66271	18186.8	30239.4
0.73_120.0656m/z	120.066	0.72935	pos	L-Threonine	HMDB0000167	Organic acids and derivatives	Carboxylic acids and derivatives	Amino acids, peptides, and analogues	***	C00188	36	0	M+H	C4H9NO3	0.893201	1.33163	0.000316761	0.0110962	0.41529	1.33357	31933.7	42585.7
7.00_424.1981m/z	424.198	7.00358	neg	O-Desmethyltramadol glucuronide	HMDB0060856	Organic oxygen compounds	Organooxygen compounds	Carbohydrates and carbohydrate conjugates	*		39.4	1.52	M-H	C21H31NO8	0.885055	1.31885	0.00202656	0.0348651	-0.938542	0.52176	26199.6	13669.9
11.00_548.2987m/z	548.299	10.9964	pos	1-Stearoylglycerophosphoserine	HMDB0061698	Lipids and lipid-like molecules	Glycerophospholipids	Glycerophosphoserines	***		36.3	0	M+Na	C24H48NO9P	5.25957	1.31762	0.00934787	0.100565	0.441081	1.35762	37148.9	50434.2
0.70_287.0700m/z	287.07	0.701417	pos	Tetrangulol	63741	Unclassified	Unclassified	Unclassified			36	0	M+H-H2O	C19H12O4	-0.922517	1.3081	0.000193675	0.00850143	0.584202	1.49921	18987.1	28465.6
0.70_257.1027n	280.092	0.701417	pos	Glycerophosphocholine	HMDB0000086	Lipids and lipid-like molecules	Glycerophospholipids	Glycerophosphocholines	***	C00670	39.1	0	M+Na, M+K	C8H20NO6P	-0.586933	1.302	0.0168663	0.153499	0.584157	1.49916	46176.3	69225.8
11.37_569.3478n	570.355	11.3702	pos	LysoPC(22:5(4Z,7Z,10Z,13Z,16Z))	HMDB0010402	Lipids and lipid-like molecules	Glycerophospholipids	Glycerophosphocholines	**	C04230	58.4	95.9	M+H, M+Na	C30H52NO7P	-0.581697	1.29823	0.0382329	0.263881	0.419989	1.33792	79550.9	106433
11.11_524.2998m/z	524.3	11.1058	pos	Isoamoritin	LMPK12140384	Lipids and lipid-like molecules	Polyketides	Flavonoids			41.5	16.2	M+NH4	C31H38O6	-1.80191	1.28134	3.147e-05	0.00338606	0.990879	1.9874	11048.1	21956.9
10.64_586.3155m/z	586.315	10.6424	neg	PC(20:5(5Z,8Z,11Z,14Z,17Z)/0:0)	LMGP01050050	Lipids and lipid-like molecules	Glycerophospholipids	Glycerophosphocholines			55.8	86.2	M+FA-H	C28H48NO7P	0.769164	1.27612	0.0197162	0.169977	0.612894	1.52932	34233.3	52353.9
12.43_465.3217n	466.329	12.4305	pos	PE(P-18:0/0:0)	46720	Lipids and lipid-like molecules	Glycerophospholipids	Glycerophosphoethanolamines			47.1	40	M+H, M+Na	C23H48NO6P	-0.418276	1.26983	0.0355249	0.251311	0.408155	1.32699	50681.7	67254.1
11.34_528.3082m/z	528.308	11.3387	pos	LysoPE(0:0/22:5(7Z,10Z,13Z,16Z,19Z))	HMDB0011495	Lipids and lipid-like molecules	Glycerophospholipids	Glycerophosphoethanolamines	*		52.4	67.1	M+H	C27H46NO7P	-0.495867	1.25873	0.0033508	0.0482299	0.712381	1.63851	23644.2	38741.2
11.31_479.3011n	480.308	11.3079	pos	LysoPE(0:0/18:1(11Z))	HMDB0011475	Lipids and lipid-like molecules	Glycerophospholipids	Glycerophosphoethanolamines	*		53.2	70.7	M+H, M+Na	C23H46NO7P	-0.286498	1.25111	0.0452822	0.291269	0.472244	1.38727	41844	58048.7
11.74_552.3675m/z	552.367	11.739	neg	LysoPC(P-18:0)	HMDB0013122	Lipids and lipid-like molecules	Glycerophospholipids	Glycerophosphocholines	**	C04230	55.3	81.3	M+FA-H	C26H54NO6P	0.758521	1.23973	0.000292094	0.0106254	0.637545	1.55568	20682.2	32174.9
11.72_505.3531n	506.36	11.7151	pos	PC(P-18:1(9Z)/0:0)	46693	Lipids and lipid-like molecules	Glycerophospholipids	Glycerophosphocholines	**	C04230	39	0	M+H, M+Na	C26H52NO6P	-0.178063	1.23875	0.000588591	0.0160693	0.552551	1.46668	23930.9	35098.9
4.60_312.0776n	313.085	4.59557	pos	Epithienamycin B	71661	Unclassified	Unclassified	Unclassified			50.7	61.6	M+H, M+Na	C13H16N2O5S	-1.16828	1.21726	0.0259851	0.20765	-4.90953	0.0332724	16870.6	561.326
0.78_123.0442m/z	123.044	0.784717	pos	3-Hydroxybenzaldehyde	65898	Unclassified	Unclassified	Unclassified			49.1	50.2	M+H	C7H6O2	0.98966	1.21554	4.3391e-06	0.00135272	0.408149	1.32698	27339.5	36279
10.56_382.2712m/z	382.271	10.562	pos	Sphinganine 1-phosphate	HMDB0001383	Lipids and lipid-like molecules	Sphingolipids	Phosphosphingolipids	**	C01120	53.8	76.4	M+H	C18H40NO5P	-1.16883	1.209	1.51722e-07	0.000553285	-1.15179	0.450068	15124.4	6807.02
10.97_544.2661m/z	544.266	10.9699	neg	PE(20:5(5Z,8Z,11Z,14Z,17Z)/0:0)	LMGP02050027	Lipids and lipid-like molecules	Glycerophospholipids	Glycerophosphoethanolamines			38.5	2.27	M+FA-H	C25H42NO7P	-4.01247	1.20541	0.000429636	0.0137271	0.804318	1.74632	12245	21383.8
10.89_566.3211m/z	566.321	10.8889	pos	LysoPC(20:4(8Z,11Z,14Z,17Z))	HMDB0010396	Lipids and lipid-like molecules	Glycerophospholipids	Glycerophosphocholines	**	C04230	54.4	80.1	M+Na	C28H50NO7P	-1.04349	1.19735	0.00525535	0.0673124	0.406275	1.32526	42223.8	55957.5
0.41_171.1015m/z	171.102	0.4086	neg	N(tele)-methylhistaminium	HMDB0062574	Organic nitrogen compounds	Organonitrogen compounds	Amines			40.7	6.67	M+FA-H	C6H12N3+	1.67834	1.19255	6.78944e-06	0.00164502	0.51629	1.43027	27926.2	39942
0.81_145.0130m/z	145.013	0.80745	neg	Oxoglutaric acid	HMDB0000208	Organic acids and derivatives	Keto acids and derivatives	Gamma-keto acids and derivatives	***	C00026	43.3	29.2	M-H	C5H6O5	-8.33027	1.16484	2.82634e-07	0.000553285	-0.557966	0.679259	26367.3	17910.2
14.63_805.0521m/z	805.052	14.6344	pos	Emblicanin A	86978	Phenylpropanoids and polyketides	Tannins	Hydrolyzable tannins	*		36.1	0	M+Na	C34H22O22	3.38437	1.14584	0.00189837	0.0334009	-1.2853	0.410286	16400.5	6728.88
0.63_148.1160m/z	148.116	0.631067	pos	3-Methylcyclohexanethiol	HMDB0031537	Organosulfur compounds	Thiols	Alkylthiols	*		36.5	0	M+NH4	C7H14S	4.55356	1.14269	1.14401e-06	0.000619082	0.783484	1.72128	10533.6	18131.2
11.59_690.4548n	708.489	11.5863	pos	Butyl 4'-O-butanoyl-6-O-hexadecanoyl-neohesperidoside	LMSL05000005	Unclassified	Unclassified	Unclassified			39.4	2.49	M+NH4, M+Na, M+H	C36H66O12	-0.888213	1.13852	0.0465838	0.295293	-0.34825	0.785536	145826	114552
12.17_814.5130m/z	814.513	12.1679	pos	PE(22:5(4Z,7Z,10Z,13Z,16Z)/P-18:1(11Z))	61033	Lipids and lipid-like molecules	Glycerophospholipids	Glycerophosphoethanolamines	*		37.1	0	M+K	C45H78NO7P	-2.30896	1.12884	0.00155424	0.0292016	0.980631	1.97333	10072	19875.4
11.01_566.3208m/z	566.321	11.0114	pos	PC(0:0/20:4(5Z,8Z,11Z,14Z))	LMGP01050121	Lipids and lipid-like molecules	Glycerophospholipids	Glycerophosphocholines	*		55.3	85.8	M+Na	C28H50NO7P	-1.71681	1.12359	0.0104115	0.10889	0.285602	1.21892	85404.2	104101
11.14_528.3084m/z	528.308	11.1369	pos	LysoPE(22:5(7Z,10Z,13Z,16Z,19Z)/0:0)	HMDB0011525	Lipids and lipid-like molecules	Glycerophospholipids	Glycerophosphoethanolamines	*		51.4	65.4	M+H	C27H46NO7P	-0.122458	1.11993	0.0144877	0.137321	0.326722	1.25416	38460	48235
0.97_201.0372m/z	201.037	0.9719	neg	Chrycorin	HMDB0035149	Organoheterocyclic compounds	Oxanes	Unclassified	*		38	5.25	M-H2O-H	C12H12O2S	-3.44501	1.10941	0.0217686	0.182884	-0.229269	0.853067	74035	63156.8
0.63_132.0901n	133.097	0.631067	pos	L-Ornithine	45121	Organic acids and derivatives	Carboxylic acids and derivatives	Amino acids, peptides, and analogues	**	C00077	55.7	82.8	M+H-H2O, M+H	C5H12N2O2	1.51391	1.1083	0.00950147	0.101939	0.425156	1.34272	32465.8	43592.4
9.07_367.1585m/z	367.158	9.06942	neg	Testosterone sulfate	LMST05020032	Lipids and lipid-like molecules	Steroids and steroid derivatives	Sulfated steroids	*		39.8	4.45	M-H	C19H28O5S	0.0064558	1.10479	0.0245334	0.198693	-0.515455	0.699572	39188.2	27415
8.23_521.1853m/z	521.185	8.22768	neg	Glutaminylaspartic acid	HMDB0028793	Organic acids and derivatives	Carboxylic acids and derivatives	Amino acids, peptides, and analogues	*		37.7	2.29	2M-H	C9H15N3O6	0.682064	1.09917	0.000336069	0.0115979	32.9065	8.05083e+09	1.42471e-06	11470.1
14.07_539.4319m/z	539.432	14.0737	neg	Ambrettolic acid	LMFA01050106	Lipids and lipid-like molecules	Fatty Acyls	Fatty Acids and Conjugates			49.4	62.2	2M-H	C16H30O3	0.35574	1.09266	0.0268734	0.211174	-0.709399	0.611575	30982.6	18948.1
11.26_296.1461m/z	296.146	11.2626	pos	Dothiepin	2429	Unclassified	Unclassified	Unclassified			37.9	0.167	M+H	C19H21NS	-2.17769	1.08262	0.000181816	0.00832811	0.309044	1.23889	38896.1	48187.8
0.73_292.1975m/z	292.198	0.72935	pos	Glutaminyllysine	HMDB0028802	Organic acids and derivatives	Carboxylic acids and derivatives	Amino acids, peptides, and analogues	*		37.4	0	M+NH4	C11H22N4O4	-1.47502	1.07064	2.27915e-05	0.0028931	1.51117	2.85042	3571.86	10181.3
11.26_772.4669m/z	772.467	11.2626	pos	13-Demethyl tacrolimus	HMDB0060706	Organoheterocyclic compounds	Diazines	Pyrimidines and pyrimidine derivatives	**	C07649	36	0	M+H-H2O	C43H67NO12	4.87629	1.06967	0.0129803	0.127501	0.344113	1.26937	43010.6	54596.3
11.10_452.2785m/z	452.279	11.1027	neg	PC(13:0/0:0)	LMGP01050001	Lipids and lipid-like molecules	Glycerophospholipids	Glycerophosphocholines			39.4	1.31	M-H	C21H44NO7P	0.600566	1.06493	0.000391712	0.0127966	0.665848	1.5865	13072.3	20739.2
13.74_410.3780m/z	410.378	13.7405	pos	24-Norursa-3,9(11),12-triene	265080	Unclassified	Unclassified	Unclassified			37	0	M+NH4	C29H44	-0.429725	1.05998	0.00229792	0.0372467	-0.945197	0.519359	14616.9	7591.42
1.41_153.0658m/z	153.066	1.41068	pos	N-Methyl-4-pyridone-3-carboxamide	1502	Unclassified	Unclassified	Unclassified			42.2	16.4	M+H	C7H8N2O2	-0.559375	1.05772	0.0100218	0.106144	0.777696	1.71439	15175.7	26017
8.42_300.2452n	283.242	8.41635	pos	Cardanoldiene	HMDB0029816	Benzenoids	Phenols	1-hydroxy-4-unsubstituted benzenoids	*		48.6	50.6	M+H-H2O, M+H	C21H32O	-0.506739	1.0575	0.000752286	0.0186548	-1.63722	0.321474	12646.1	4065.41
10.97_979.5768m/z	979.577	10.967	pos	PIM1(18:0/16:2(9Z,12Z))	LMGP15010017	Lipids and lipid-like molecules	Glycerophospholipids	Glycerophosphoinositolglycans			36	0	M+H-H2O	C49H89O18P	1.4244	1.05188	1.40559e-05	0.00226076	2.66641	6.34849	1287.73	8175.16
10.95_955.5765m/z	955.577	10.9519	pos	PIM1(16:0/16:0)	LMGP15010003	Lipids and lipid-like molecules	Glycerophospholipids	Glycerophosphoinositolglycans			37.5	0	M+H-H2O	C47H89O18P	1.21333	1.05119	0.00117648	0.0244767	1.62526	3.08499	4046.7	12484
3.66_260.0233m/z	260.023	3.65962	neg	2-Methoxyacetaminophen sulfate	HMDB0062550	Organic acids and derivatives	Organic sulfuric acids and derivatives	Arylsulfates	*		47.3	43.2	M-H	C9H11NO6S	-0.40856	1.05095	0.0217948	0.182884	-3.49387	0.0887647	12129.4	1076.66
12.71_538.3865m/z	538.387	12.7076	pos	LysoPA(24:1(15Z)/0:0)	HMDB0114757	Lipids and lipid-like molecules	Glycerophospholipids	Glycerophosphates	*		38.5	0	M+NH4	C27H53O7P	-0.394906	1.05038	0.00504322	0.0648812	0.736551	1.66619	12027.2	20039.5
11.26_239.1638m/z	239.164	11.2626	pos	(6R,8Z)-6-Hydroxy-3-oxotetradecenoic acid	HMDB0062363	Unclassified	Unclassified	Unclassified			53.2	75.9	M+H-H2O	C14H24O4	-1.33567	1.04654	0.000406346	0.0130909	-0.839549	0.558818	16624.2	9289.91
1.40_318.9995m/z	319	1.40145	neg	2-hydroxy-4- (methylthio) butyric acid Calcium salt	44706	Unclassified	Unclassified	Unclassified			36.7	0	M-H2O-H	C10H18CaO6S2	0.798449	1.04638	0.000124964	0.00682318	0.463821	1.37919	18704.7	25797.3
6.25_506.2514n	507.259	6.25373	pos	11-Hydroxyprogesterone 11-glucuronide	LMST05010031	Lipids and lipid-like molecules	Steroids and steroid derivatives	Steroidal glycosides	*		38.2	0	M+H-H2O, M+H	C27H38O9	-0.400923	1.03922	0.000866962	0.0202938	-1.64566	0.319599	13417.9	4288.34
10.94_401.2657m/z	401.266	10.936	pos	1-Acetoxy-2-hydroxy-5,12,15-heneicosatrien-4-one	90580	Lipids and lipid-like molecules	Fatty Acyls	Fatty alcohols	*		37.5	0	M+Na	C23H38O4	-1.38692	1.03209	0.02727	0.213419	-0.955399	0.515699	18099.5	9333.87
11.49_310.1541m/z	310.154	11.4932	pos	Cinereain	HMDB0035218	Organoheterocyclic compounds	Diazines	Pyrimidines and pyrimidine derivatives			39.5	11.9	M+H-H2O	C18H21N3O3	-2.79679	1.02904	0.000387425	0.0127281	0.526343	1.44027	17316.4	24940.4
0.66_313.0354m/z	313.035	0.658867	pos	4-Hydroxy-5-(3'-hydroxyphenyl)-valeric acid-3'-O-sulphate	HMDB0059975	Lipids and lipid-like molecules	Fatty Acyls	Fatty acids and conjugates	*		36.9	0	M+Na	C11H14O7S	0.625584	1.02526	0.0102608	0.107648	0.440521	1.35709	26625.4	36133.2
7.50_411.2390m/z	411.239	7.50383	neg	Cortolone	HMDB0003128	Lipids and lipid-like molecules	Steroids and steroid derivatives	Hydroxysteroids	**	C05481	44.5	26.8	M+FA-H	C21H34O5	0.552325	1.02387	0.00142491	0.0275277	-1.47996	0.358498	11501.8	4123.39
8.05_270.1981n	271.205	8.04623	pos	17-Methyl-18-norandrosta-4,13(17)-dien-3-one	70578	Unclassified	Unclassified	Unclassified			45.6	32.7	M+H-H2O, M+H	C19H26O	-0.887523	1.01652	0.00160546	0.0300669	-0.794158	0.57668	17879.6	10310.8
8.06_613.3593m/z	613.359	8.05517	neg	Kurilensoside H	LMST05050017	Lipids and lipid-like molecules	Sterol Lipids	Steroid conjugates			39.3	1.99	M-H	C32H54O11	-0.00732831	1.01334	0.00544656	0.0692363	0.718083	1.64499	21164.2	34815.1
3.03_181.0719m/z	181.072	3.02843	pos	Theobromine	1456	Organoheterocyclic compounds	Imidazopyrimidines	Purines and purine derivatives	**	C07480	44.8	31.2	M+H	C7H8N4O2	-0.535065	1.01249	0.0284115	0.219698	-1.10256	0.465688	35060.4	16327.2
10.56_476.2770m/z	476.277	10.562	pos	1-(2-methoxy-13-methyl-6Z-tetradecenyl)-sn-glycero-3-phosphoethanolamine	LMGP02060010	Lipids and lipid-like molecules	Glycerophospholipids	Glycerophosphoethanolamines			55.7	89.2	M+Na	C21H44NO7P	4.83817	1.01068	0.0061375	0.0740447	0.906841	1.87494	10135.3	19003.1
13.77_243.2105m/z	243.211	13.7733	pos	4,5-(methanoxyethano)isolongifol-4-ene	53487	Lipids and lipid-like molecules	Prenol lipids	Isoprenoids			37.5	0	M+H-H2O	C18H28O	-0.843979	1.00675	0.00191925	0.0336665	-0.954496	0.516022	13085.3	6752.3
10.60_500.2769m/z	500.277	10.5953	pos	LysoPE(0:0/20:5(5Z,8Z,11Z,14Z,17Z))	HMDB0011489	Lipids and lipid-like molecules	Glycerophospholipids	Glycerophosphoethanolamines	*		49.6	56.6	M+H	C25H42NO7P	-0.59396	1.00649	0.0195748	0.169009	0.744639	1.67556	14496.2	24289.3
11.14_480.3098m/z	480.31	11.1369	neg	PC(14:0/O-1:0)	76586	Unclassified	Unclassified	Unclassified			38.9	0	M-H	C23H48NO7P	0.418135	1.00446	0.000207568	0.00887504	0.637584	1.55572	11665.1	18147.6
